# Supplementary material for: Is Betula carpatica genetically distinctive? A morphometric, cytometric and molecular study of birches in the Bohemian Massif with a focus on Carpathian birch
Source: PLoS One. 2019 Oct 31;14(10):e0224387. doi: 10.1371/journal.pone.0224387 (PMC6822711; doi:10.1371/journal.pone.0224387)
Supplement: S1 Table — (XLSX) [file pone.0224387.s004.xlsx]

## Sheet: Sampled_localities
Region	Sampled locality (local geografic names)	GPS coordintes of the sampled locality		Mean altitude	Number of analysed trees according to the ploidy level				General description of a sampling area and its topography	Habitat of sampled trees sensu Chytrý et al. (2010)	Forest site classification sensu Viewegh et al. (2003)
		Coord. system: WGS84		m a.s.l.	2n=28	2n=42	2n=56	Σ			Forest site complex
Brdy	Padrťské rybníky	N 49.6450°	E 013.7667°	640	0	0	6	6	a flat riparian zone fringing a pond	Bog and waterlogged spruce forest (L9.2)	Acidic Peat Spruce Piceetum turfosum acidophilum (7R)
										Birch mire forests (L10.1)	Nutrient-poor wet Fir-Spruce Abieto-Piceetum paludosum oligotrophicum (7T)
	Třemšín	N 49.5683°	E 013.7783°	780	2	0	4	6	a scree slope and its forested margin close to a summit of a mount	Acidophilous beech forests (L5.4)	Skeletal Spruce-Beech Piceeto-Fagetum saxatile (6Y)
										Chasmophytic vegetation of siliceous cliffs and boulder screes (S1.2)	a non-forest habitat (scree formation)
	Malá Praha	N 49.6540°	E 013.8217°	820	0	0	6	6	a scree slope and its forested margin close to a summit of a mount	Chasmophytic vegetation of siliceous cliffs and boulder screes (S1.2) Acidophilous beech forests (L5.4)	a non-forest habitat (scree formation) Skeletal Spruce-Beech Piceeto-Fagetum saxatile (6Y) Scrub Spruce-Beech Piceeto-Fagetum humile (6Z)
Broumov region	Čáp	N 50.5783°	E 016.1283°	700	5	0	0	5	a base of a north-facing stony slope	Acidophilous beech forests (L5.4)	Stony-acidic Spruce-Beech forest Piceeto-Fagetum lapidosum acidophilum (6N)
	Koruna	N 50.5217°	E 016.3233°	750	2	0	2	4	a south-facing rocky brow of a sandstone ridge	Acidophilous beech forests (L5.4)	Skeletal Spruce-Beech Piceeto-Fagetum saxatile (6Y)
	Pod Korunou	N 50.5267°	E 016.3150°	730	1	0	3	4	a summit part of a sandstone crest	Acidophilous beech forests (L5.4)	Skeletal Spruce-Beech Piceeto-Fagetum saxatile (6Y)
	Teplická ozvěna	N 50.5950°	E 016.1383°	560	4	0	7	11	a north-facing stony slope with sandstone outcrops	Boreo-continental pine forests (L8.1)	Ravine Pine Pinetum saxatile (0Y)
	Vlčí rokle	N 50.6040°	E 016.1255°	540	0	0	2	2	a bottom of the gorge	Bog and waterlogged spruce forests (L9.2)	Acidic Peat Spruce Piceetum turfosum acidophilum (7R)
		N 50.3032°	E 016.1145°	590	3	0	6	9	a slope of the gorge	Boreo-continental pine forests (L8.1)	Ravine Pine Pinetum saxatile (0Y)
	Havraní město	N 50.6143°	E 016.1127°	515	0	0	1	1	a water-logged site at a foot of sandstone outcrops	Bog and waterlogged spruce forests (L9.2)	Nutrient-medium Peat Spruce Piceetum turfosum mesotrophicum (6R)
Českomoravská vrchovina (Bohemian-Moravian highlands)	alej u Radostína	N 49.6535°	E 015.8813°	620	1	0	1	2	an avenue of birch trees situated in the area of reported occurrence of B. obscura	Woody vegetation outside forest and human settlements (X13)	a non forest habitat
	Radostínské rašeliniště	N 49.6600°	E 015.8850°	620	2	0	7	9	a transitional mire (bog) bifurcating water to two local ponds and streams	Birch mire forests (L10.1) Pine mire forests with Vaccinium (L10.2)	Peat Pine Pinetum turfosum (0R)
										Transitional mires (L2.3)	a non forest habitat
	Velké Dářko	N 49.6400°	E 015.8750°	620	0	0	6	6	a transitional mire (bog) in a flat terrain in the proximity of an old pond	Birch mire forests (L10.1) Pine mire forests with Vaccinium (L10.2) Pinus rotundata bog forests (L10.4)	Peat Pine Pinetum turfosum (0R)
Hrubý Jeseník and its foothill area	Hrouda u Hor. Heřmanovic	N 50.3817°	E 017.1233°	280	2	0	2	4	a bottom of a freshly humid spring valley and adjacent west-facing slope	Polonian oak-hornbeam forests (L3.2)	Nutrient-medium Oak-Beech Querceto-Fagetum mesotrophicum (3S) Loamy Oak-Beech Querceto-Fagetum illimerosum trophicum (3H)
	Malá kotlina	N 50.0400°	E 017.2100°	1240	3	0	3	6	a southeast-facing avalanche slope	Subalpine deciduous tall scrub (A8.2)	Dwarf Pine Mughetum (9Z)
	Rejvíz (east and west)	N 50.2200°	E 017.2967°	760	2	0	4	6	a mountain peat bog (high moor) in a flat terrain	Birch mire forests (L10.1)	Peat Pine Pinetum turfosum (0R)
										Pinus rotundata bog forests (L10.4)
	Skorošice	N 50.3200°	E 017.0683°	380	7	0	0	0	a flat riparian zone fringing small streams and adjacent woodland patch surrounded by agricultural land	Ash-alder alluvial forests (L2.2)	Ash-Alder Fraxineto-Alnetum alluviale (3L)
						0	0	7		Herb-rich beech forests (L5.1)	Nutrient-medium Fir-Oak-Beech Abieti-Querceto-Fagetum variohumidum mesotrophicum (3O)
	Skřítek	N 49.9933°	E 017.1600°	840	0	0	4	4	a mountain peat bog (high moor) in a shallow basin	Bog and waterlogged spruce forest (L9.2)	Acidic Peat Spruce Piceetum turfosum acidophilum (7R)
	Velká kotlina	N 50.0567°	E 017.2383°	1225	0	0	6	6	a southeast-facing avalanche slope	Subalpine deciduous tall scrub (A8.2)	Dwarf Pine Mughetum* (9Z) *denotes the vegetation zone (climate, terrain) not the species
Jizerské hory Mts. (Jizera Mts.)	Čínská cesta	N 50.8583°	E 015.2533°	765	5	0	0	5	a steep north-facing stony slope	Acidophilous beech forests (L5.4)	Stony-acidic Spruce-Beech forest Piceeto-Fagetum lapidosum acidophilum (6N)
	Jizera	N 50.8333°	E 015.2733°	1010	3	0	0	3	a steep northeast-facing stony slope	Montane Calamagrostis spruce forests (L9.1)	Stony-acidic Beech-Spruce Fageto-Piceetum lapidosum acidophilum (7N)
									a scree formation in southeast-facing slope		Rowan-Spruce Sorbeto-Piceetum (humile) (8Z)
	Lasičí (research plot)	N 50.8287°	E 015.3543°	980	5	0	0	5	a research plantation on the summit of a mountain ridge	Montane Calamagrostis spruce forests (L9.1)	Acidic Spruce Piceetum acidophilum (8K)
	Malá Strana	N 50.7650°	E 015.2050°	715	3	0	1	4	a shallow waterlogged basin drained by a small stream surrounded by a poor fen (transitional mire)	Transitional mires (R2.3) Acidic moss-rich fens (R2.2) Wet Cirsium meadows (T1.5)	a non-forest habitat
	Panelka (research plot)	N 50.8188°	E 015.3523°	855	0	0	5	5	a research plantation at the foot of a mountain ridge	Montane Calamagrostis spruce forests (L9.1)	Acidic Spruce Piceetum acidophilum (8K)
	Pytlácké kameny	N 50.8430°	E 015.3345°	960	3	0	0	3	a granite outcrop on the summit of a mountain ridge	Montane Calamagrostis spruce forests (L9.1)	Skeletal Spruce Piceetum saxatile (8Y)
	Velká Jizerská louka	N 50.8500°	E 015.3467°	830	0	0	8	8	a widespread mountain peat bog (high moor) basin drained by a mountain stream	Bog and water-logged spruce forest (L9.2)	Raised Bog Spruce Piceetum turfosum montanum (8R)
											Nutrient-medium wet Spruce Piceetum paludosum mesotrophicum (8G)
										Montane Athyrium spruce forests (L9.3)	Moist to wet Sycamore-Spruce Acereto-Piceetum humidum (8V)
Kokořín region	Hvězda	N 50.6038°	E 014.4353°	365	0	0	5	5	a steep north-east facing slope with sand-stone outcrops	Herb-rich beech forests (L5.1)	Stony-colluvial Lime-Oak-Beech Tilii-Querceto-Fagetum acerosum lapidosum (3A)
										Acidophilous beech forests (L5.4)	Skeletal Oak-Beech Querceto-Fagetum saxatile (3Y)
Krkonoše Mts. (Giant Mts.)	Labský důl	N 50.7617°	E 015.5533°	1040	0	0	31	31	a long south-east facing mountain valley of glacial origin with steep slopes, moraines and a patchily meandering rivulet at its bottom; the area exposed to avalanches in winter	Montane Calamagrostis spruce forests (L9.1)	Stony-acidic Beech-Spruce Fageto-Piceetum lapidosum acidophilum (7N)
											Skeletal Beech-Spruce Fageto-Piceetum saxatile (7Y)
											Stony-acidic Spruce Piceetum lapidosum acidophilum (8N)
										Montane Athyrium spruce forests (L9.3)	Moist to wet Sycamore-Spruce Acereto-Piceetum humidum (8V)
										Bog and waterlogged spruce forests (L9.2)	Raised Bog Spruce Piceetum turfosum montanum (8R)
										Raised bogs with Pinus mugo (R3.2)	Raised Bog Dwarf Pine (9R)
										Cliff vegetation in the Sudeten cirques (A5)	Skeletal alpine tundra Arctoalpinum (9Y)
										Pinus mugo Scrub (A7) Subapline deciduous scrub (A8)	Dwarf Pine Mughetum (9Z)
	Malá Kotelní jáma	N 50.7467°	E 015.5333°	1125	0	0	6	6	a southeast-facing avalanche slope of a corrie (cirque)	Subalpine deciduous tall scrub (A8.2)	Dwarf Pine Mughetum (9Z)
										Pinus mugo scrub (A7)
	Obří důl	N 50.7317°	E 015.7233°	1100	0	0	7	7	a glacial carved valley exposed to frequent avalanches (sampled southeast- as well as southwest-facing slopes)	Subalpine deciduous tall scrub (A8.2)	Rowan-Spruce Sorbeto-Piceetum (humile) (8Z)
										Pinus mugo scrub (A7)	Dwarf Pine Mughetum (9Z)
	Velká Kotelní jáma	N 50.7483°	E 015.5367°	1115	0	0	19	19	a south-facing avalanche slope of a corrie (cirque)	Montane Calamagrostis spruce forests (L9.1)	Skeletal Beech-Spruce Fageto-Piceetum saxatile (7Y)
										Subalpine tall-fern vegetation (A4.3)	Acidic Dwarf Pine-Spruce Mugheto-Piceetum (acidophilum) (9K)
										Subalpine deciduous tall scrub (A8.2)	Dwarf Pine Mughetum (9Z)
										Pinus mugo scrub (A7)
Krušné hory Mts. (Ore Mts.)	Boží Dar a Božídarský Špičák	N 50.4033°	E 012.9017°	1015	2	0	20	22	a complex of mountain peatbogs, peatbog meadows and water-logged spruce stands on a summit plateau of mountains	Open raised bogs (R3.1)	Raised Bog Dwar pine Mughethum* turfosum (9R)
											Raised Bog Spruce Piceetum turfosum montanum (8R)
											a non forest habitat
										Bog and waterlogged spruce forests (L9.2)	Nutrient-medium wet Spruce Piceetum paludosum mesotrophicum (8G)
											Nutrient-poor wet Scrub Spruce Piceetum paludosum oligotrophicum (humilis) (8T)
	Jezerka	N 50.5467°	E 013.4817°	635	9	0	0	9	a steep west-facing slope of a side ridge projecting out over basins at the foot of a mountain massive	Dry acidophilous oak forests (L7.1)	Scrub Beech-Oak Fageto-Quercetum humile (2Z)
										Acidophilous beech forests (L5.4) Herb-rich beech forests (L5.1)	Scrub Oak-Beech Querceto-Fagetum humile (3Z)
											Scrub Beech Fagetum humile (4Z)
	Novodomské rašeliniště	N 50.5517°	E 013.2700°	820	2	0	4	6	a mountain peat bog (high moor) and spring area in a flat terrain of a summit plateau	Birch mire forests (L10.1) Bog and waterlogged spruce forests (L9.2)	Acidic Peat Spruce Piceetum turfosum acidophilum (7R)
											Raised Bog Spruce Piceetum turfosum montanum (8R)
	Přebuz	N 50.3832°	E 012.5995°	890	0	0	2	2	a shallow waterlogged basin drained by a small stream. The site is influenced by peat cutting that was conducted on the site in the past.	Open raised bogs (R3.1)	a non-forest habitat
										Degraded raised bogs (R3.4)
	Úhošť	N 50.3633°	E 013.2383°	540	8	0	0	8	a wooded fringe of the summit plateau on a table mountain	Peri-Alpidic basiphilous thermophilous oak forests (L6.1)	Cornelian Cherry-Oak Corneto-Quercetum (xerothermicum) (1X)
									a plateau situated on a summit of a table mountain	Narrow-leaved dry grasslands (T3.3)	a non-forest habitat
	Velké Jeřábí jezero	N 50.4068°	E 012.5940°	945	0	0	2	2	a margin of a shallow peaty basin on a summit plateau of mountains	Montane Calamagrostis spruce forests (L9.1)	Acidic Beech-Spruce Fageto-Piceetum acidophilum (7K)
	Volyně u Výsluní	N 50.4425°	E 013.2185°	715	25	1	0	26	habitats situated in a shallow mountain saddle (pass): a former pasture colonised by birches + groups of trees among existing meadows and forest stands + belt of natural regeneration of birch and other pioneer trees under a power line	Meadows and pastures (T1)	a non-forest habitat
										Acidophilous beech forests (L5.4)	Nutrient-medium Fir-Beech Abieto-Fagetum mesotrophicum (5S)
											Acidic Fir-Beech Abieto-Fagetum acidophilum (5K)
											Acidic Spruce-Beech Piceeto-Fagetum acidophilum (6K)
Křivoklát region	Leontýnský potok	N 50.1402°	E 013.8418°	412	4	0	3	7	a water-logged shallow valley with a small forest brook and ponds	Wet acidophilous oak forests (L7.2)	Nutrient-medium wet Fir (Spruce)-Oak Abieto-Quercetum piceosum paludosum mesotrophicum (3G)
											Acidic Fir-Oak Abieto-Quercetum variohumidum acidophilum (3P)
Plzeň region	Kamenný rybník	N 49.7917°	E 013.3783°	340	0	0	9	9	a bog merging into a carr woodland and waterlogged meadows	Alder carrs (L1) and Birch mire forests (L10.1)	Nutrient-poor wet Birch-Alder Betuleto-Alnetum (paludosum oligotrophicum) (1T)
Střední Polabí and Dolní Povltaví – Central Bohemia	Klánovice (Prague District)	N 50.0908°	E 014.6550°	250	1	0	8	9	a spring area on a lowland wooded plain and surrounding forest stands situated in a flat terrain	Hercynian oak-hornbeam forests (L3.1)	Moist to wet Hornbeam-Oak Carpineto-Quercetum fraxinosum humidum (1V) Nutrient-medium Lime-Oak Tilieto-Quercetum variohumidum mesotrophicum (1O)
										Wet acidophilous oak forests (L7.2)	Acidic Birch-Oak Betuleto-Quercetum variohumidum acidophilum (1P) Nutrient-poor Birch-Oak Betuleto-Quercetum variohumidum oligotrophicum (1Q)
	Kersko	N 50.1565°	E 014.9293°	194	3	0	10	13	a lowland humid plain with water-logged depressions covered with a complex of forests growing on soils derived from gravel sands and patchily humolites	Wet acidophilous oak forests (L7.2)	Nutrient-poor Birch-Oak Betuleto-Quercetum variohumidum oligotrophicum (1Q)
										Hercynian oak-hornbeam forests (L3.1)	Moist to wet Hornbeam-Oak Carpineto-Quercetum fraxinosum humidum (1V)
										Alder carrs (L1)	Willow-Alder Saliceto-Alnetum (1G)
											Nutrient-poor wet Birch-Alder Betuleto-Alnetum /paludosum oligotrophicum/ (1T)
										Meadows and pastures (T1) Urbanized areas (X1)	a non-forest habitat
	Minice	N 50.2198°	E 014.2933°	184	3	0	0	3	a patchily water-logged bottom of a lowland valley drained by a brook	Ash-alder alluvial forests (L2.2) Stands of early successional woody species (X12)	Ash-Alder Fraxineto-Alnetum alluviale (3L)
Šumava Mts. (Bohemian forest)	Horská Kvilda	N 49.0583°	E 013.5600°	1055	0	0	10	10	alluvial deposits of ore (middle age) fringing a brook	Stands of early successional woody species (X12)	a non-forest habitat
	Chalupská slať	N 48.9983°	E 013.6600°	905	0	0	11	11	a raised bog in a shallow valley of a mountain spring	Birch mire forests (L10.1) Bog and waterlogged spruce forests (L9.2)	Peat Pine Pinetum turfosum (0R)
											Acidic Peat Spruce Piceetum turfosum acidophilum (7R)
										Raised bogs with Pinus mugo (R3.2)	Raised Bog Dwarf pine Mughethum turfosum (9R)
	Jezerní slať	N 49.0383°	E 013.5717°	1070	1	1	13	15	a widespread mountain raised bog drained by a brook	Montane Calamagrostis spruce forests (L9.1)	Acidic Beech-Spruce Fageto-Piceetum acidophilum (7K)
											Acidic Spruce Piceetum acidophilum (8K)
										Bog and waterlogged spruce forests (L9.2)	Raised Bog Spruce Piceetum turfosum montanum (8R)
										Open raised bogs (R3.1)	Raised Bog Dwarf pine Mughethum turfosum (9R)
											a non-forest habitat
	Kaňon Křemelné	N 49.1033°	E 013.4483°	745	1	0	7	8	a canyon of a mountain river and its immediate surroundings	Acidophilous beech forests (L5.4) Montane grey alder galleries (L2.1)	Acidic Spruce-Beech Piceeto-Fagetum acidophilum (6K)
											Stony-acidic Spruce-Beech Piceeto-Fagetum lapidosum acidophilum (6N)
											a non-forest habitat
	Novohůrecké slatě	N 49.1533°	E 013.3250°	875	0	0	5	5	a slight north-facing slope covered by a mountain peatbog (high moor) surrounded by water-logged spruce forest; a spring area	Bog and waterlogged spruce forests (L9.2)	Raised Bog Spruce Piceetum turfosum montanum (8R)
										Pinus rotundata bog forests (L10.4)	Peat Pine Pinetum turfosum (0R)
										Open raised bogs (R3.1)	a non-forest habitat
									a south-facing slope of a hillock	Acidophilous beech forests (L5.4)	Acidic Spruce-Beech Piceeto-Fagetum acidophilum (6K)
	Obří hrad (Šafářův vršek)	N 49.1067°	E 013.5867°	805	1	0	5	6	pioneer woodland formations fringing a steep south-facing slope covered by a scree	Acidophilous beech forests (L5.4)	Skeletal Spruce-Beech Piceeto-Fagetum saxatile (6Y)
										Chasmophytic vegetation of siliceous cliffs and boulder screes (S1.2)	a non-forest habitat
	Paštěcké skály a bývalé Paště	N 49.1148°	E 013.4880°	670	8	1	5	14	a rocky crest and its precipitous south-west facing slope descending to a mountain river	Acidophilous beech forests (L5.4)	Stony-acidic Spruce-Beech Piceeto-Fagetum lapidosum acidophilum (6N)
											Scrub Spruce-Beech Piceeto-Fagetum humile (6Z)
										Boreo-continental pine forests (L8.1)	Relict Pine on rocky substrates Pinetum relictum (0Z)
									a forest margin fringing a meadow/pasture surrounding an area of a former mountain settlement demolished in the 1950s	Meadows and pastures (T1) Stands of early successional woody species (X12)	a non-forest habitat (forest margin)
	Slatinný potok a Gerlova huť	N 49.1650°	E 013.2883°	950	1	0	4	5	a woodland belt fringing a mountain stream and a forest track	Bog and waterlogged spruce forests (L9.2)	Nutrient-medium wet Fir-Spruce Abieto-Piceetum paludosum mesotrophicum (7G)
									a mountain peat bog (high moor) in a shallow valley of a mountain spring		Raised Bog Spruce Piceetum turfosum montanum (8R)
										Open raised bogs (R3.1)	a non-forest habitat
									a woodland belt verging a forest track	Stands of early successional woody species (X12)
	Soumarský most	N 48.9133°	E 013.8183°	750	0	0	8	8	a shallow valley with a meandering mountain river and raised bog that is surrounded by stands on water-logged soils	Bog and waterlogged spruce forests (L9.2)	Nutrient-medium wet Fir-Spruce Abieto-Piceetum paludosum mesotrophicum (7G)
											Acidic Fir-Spruce Abieto-Piceetum variohumidum acidophilum (7P)
											Acidic Peat Spruce Piceetum turfosum acidophilum (7R)
										Open raised bogs (R3.1)	a non-forest habitat
	Splavské rašeliniště (Strážný)	N 48.9017°	E 013.7267°	810	0	0	6	6	a mountain peat bog in a shallow valley drained by a brook	Bog and waterlogged spruce forests (L9.2)	Nutrient-medium wet Fir-Spruce Abieto-Piceetum paludosum mesotrophicum (7G)
											Raised Bog Dwarf pine Mughethum turfosum (9R)
										Open raised bogs (R3.1)	non-forest habitat
	Vltavský luh-Pěkná	N 48.8517°	E 013.9183°	730	0	0	7	7	a flat shallow mountain valley drained by a meandering river, with a mosaic of water-influenced habitats	Ash-alder alluvial forests (L2.2)	Nutrient-poor wet Birch-Alder Betuleto-Alnetum (paludosum oligotrophicum) (1T)
											Montane Ash-Alder Fraxineto-Alnetum montanum (5L)
										Bog and waterlogged spruce forests (L9.2)	Nutrient-medium Fir-Spruce Abieto-Piceetum variohumidum mesotrophicum (7O)
											Nutrient-poor wet Fir-Spruce Abieto-Piceetum paludosum oligotrophicum (7T)
										Meadows and pastures (T1)	a non-forest habitat
										Pine mire forests with Vaccinium (L10.2)	Peat Pine Pinetum turfosum (0R)
Třeboň region	Červené blato	N 48.8587°	E 014.8080°	483	3	1	6	10	a transitional mire (bog) in a shallow basin (depression)	Pinus rotundata bog forests (L10.4)	Peat Pine Pinetum turfosum (0R)
	Rašeliniště Pele	N 48.9592°	E 014.9655°	469	1	0	0	1	a floodplain of two meandering forest brooks in a central part covered with a transitional mire (bog)	Bog and waterlogged spruce forests (L9.2)	Nutrient-medium Relict Spruce Piceetum relictum turfosum mesotrophicum (4R)
										Transitional mires (R2.3)	a non-forest habitat
	Žofinka	N 48.8323°	E 014.8773°	474	4	0	1	5	a transitional mire (bog) in a shallow basin (depression)	Pinus rotundata bog forests (L10.4)	Peat Pine Pinetum turfosum (0R)
				Σ	130	4	298	432
