# Supplementary material for: Is Betula carpatica genetically distinctive? A morphometric, cytometric and molecular study of birches in the Bohemian Massif with a focus on Carpathian birch
Source: PLoS One. 2019 Oct 31;14(10):e0224387. doi: 10.1371/journal.pone.0224387 (PMC6822711; doi:10.1371/journal.pone.0224387)
Supplement: S2 Table — (XLSX) [file pone.0224387.s005.xlsx]

## Sheet: Markers
	S2 Table. Description of used microsatellite markers
	ID	Primer sequence (5′ → 3′)	Repeat motif	Annealing temperature	Source
	L012	F: TGGTTGACGTGACGTTGATT	(GA)6TA(GA)6	57 °C	Kulju et al. (2004)
		R: GGCCCATAGGGAAGATAAGC
	L022	F: AACGGACAAATTCACGGGTA	(CT)18
		R: GGAGTTCATGGATTGGAGGA
	L2.7	F: CCGCCGGTAACACTAAACC	(TC)8(TA)8(TG)11TT(TG)3
		R: GAGGGAAGAAAATTCAACGG
	L3.1	F: CTCCTTAGCTGGCACGGAC	(CT)3CC(CT)2CC(CT)13AT(CT)5
		R: CCCTTCTTCATAAAACCCTCAA
	L3.4	F: AACCCTCGTTTGGCTACTGA	(GTAT)3(GT)5
		R: GAACAGTTACTAGTCAAACTGAAAACC
	L5.4	F: AAGGGCACCTGCAGATTAGA	(TC)26
		R: AAAATTGCAACAAAACGTGC
	L7.1	F: GTTTTGGGTTTCCACTTCCA	(CT)12CCTT(CT)4
		R: ACTGGTAATACCTTTACCAAGCC
	L7.8	F: GGCCAACAGATATAAAACGACG	(CT)11GC(AATG)2
		R: TTTTAAATGCCCACCTTCCC
	Bema1	F: ATGCTTCAGAATCCCGAATTGTTC	(TA)3TGAACG(TA)3AAACAGACAA(TA)3	55 °C	Tsuda et al. (2009a)
		R: GTTTAACCAGAAACTACCACGTGAACCA
	Bema7	F: AGGTTGCTCAACCTAACCAACAT	(TC)8
		R: GTTTGGACAAGAACAACCACCAAG
	Bema11	F: ACCAAGTGAACTTACAAAGGCGA	(TC)10
		R: GTTTCCTGCTATAAGGCCTGCACCT
	Bepl3	F: ACAATATCTCACAAATCTGCCGC	(TC)9	55 °C	Tsuda et al. (2009b)
		R: GTTTAACCTGAACGTCCTCAAAGGTCC
