# Supplementary material for: Is Betula carpatica genetically distinctive? A morphometric, cytometric and molecular study of birches in the Bohemian Massif with a focus on Carpathian birch
Source: PLoS One. 2019 Oct 31;14(10):e0224387. doi: 10.1371/journal.pone.0224387 (PMC6822711; doi:10.1371/journal.pone.0224387)
Supplement: S3 Table — The method as well as the meanings of the symbols used in the table are described by Evanno et al. [71]. The most probable scenario is highlighted in grey. (XLSX) [file pone.0224387.s006.xlsx]

## Sheet: S3 Table 2n=2x
S3 Table. Estimation of the number of groups present among diploid samples. The method as well as the meanings of the symbols used in the table are described by Evanno et al. [71]. The most probable scenario is highlighted in grey.
K	Reps	Mean LnP(K)	Stdev LnP(K)	Ln'(K)	|Ln''(K)|	Delta K
1	20	-4745.36	0.8165	–	–	–
2	20	-4510.52	1.2696	234.85	269.605	212.355
3	20	-4545.27	36.0242	-34.755	6.635	0.184182
4	20	-4573.39	38.9466	-28.12	17.235	0.442529
5	20	-4584.27	59.2174	-10.885	90.665	1.53105
6	20	-4685.82	125.743	-101.55	40.94	0.325584
7	20	-4828.31	113.881	-142.49	50.71	0.445291
8	20	-5021.52	235.745	-193.2	86.82	0.36828
9	20	-5127.9	180.368	-106.38	47.665	0.264265
10	20	-5186.61	133.989	-58.715	NA	NA
