# Supplementary material for: Is Betula carpatica genetically distinctive? A morphometric, cytometric and molecular study of birches in the Bohemian Massif with a focus on Carpathian birch
Source: PLoS One. 2019 Oct 31;14(10):e0224387. doi: 10.1371/journal.pone.0224387 (PMC6822711; doi:10.1371/journal.pone.0224387)
Supplement: S4 Table — Most probable cases are highlighted in grey; however, the hypothesis of one homogenous tetraploid group technically cannot be tested using this method. (XLSX) [file pone.0224387.s007.xlsx]

## Sheet: S4 Table 2n=4x
S4 Table. Estimation of the number of groups present in the tetraploid Betula dataset according to the method proposed by Evanno et al. [71]. Most probable cases are highlighted in grey; however, the hypothesis of one homogenous tetraploid group technically cannot be tested using this method.
2n=4x
K	Reps	Mean LnP(K)	Stdev LnP(K)	Ln'(K)	|Ln''(K)|	Delta K
1	20	-25264.8	0.4004	NA	NA	NA
2	20	-24944.6	9.4242	320.195	39.635	4.20565
3	20	-24664	6.0074	280.56	59.49	9.90272
4	20	-24442.9	9.3312	221.07	74.89	8.02573
5	20	-24296.8	42.4769	146.18	4.285	0.100878
6	20	-24146.3	27.7779	150.465	34.325	1.23569
7	20	-24030.2	19.4919	116.14	16.175	0.829833
8	20	-23930.2	26.5901	99.965	24.8	0.932678
9	20	-23855	44.9211	75.165	24.335	0.541727
10	20	-23755.5	40.5112	99.5	48.225	1.19041
11	20	-23704.2	66.1743	51.275	6.085	0.091954
12	20	-23646.9	63.9383	57.36	NA	NA
