# Supplementary material for: Is Betula carpatica genetically distinctive? A morphometric, cytometric and molecular study of birches in the Bohemian Massif with a focus on Carpathian birch
Source: PLoS One. 2019 Oct 31;14(10):e0224387. doi: 10.1371/journal.pone.0224387 (PMC6822711; doi:10.1371/journal.pone.0224387)
Supplement: S1 File — Genome size (obtained by flow cytometry) dataset. (XLSX) [file pone.0224387.s008.xlsx]

## Sheet: List1
ID	Region	Locality	2C (pg)	Determination_code
BR-PAD-01	Brdy	Padrťské rybníky	1.87352	8
BR-PAD-02	Brdy	Padrťské rybníky	1.87352	8
BR-PAD-03	Brdy	Padrťské rybníky	1.87352	8
BR-PAD-04	Brdy	Padrťské rybníky	1.88544	8
BR-PAD-05	Brdy	Padrťské rybníky	1.88544	8
BR-PAD-06	Brdy	Padrťské rybníky	1.88544	8
BR-TRE-02	Brdy	Třemšín	0.916828	2
BR-TRE-05	Brdy	Třemšín	0.886644	1
BR-TRE-04	Brdy	Třemšín	1.83153	15
BR-TRE-06	Brdy	Třemšín	1.84006	15
BR-TRE-01	Brdy	Třemšín	1.83295	15
BR-TRE-03	Brdy	Třemšín	1.85591	15
BR-PRA-02	Brdy	vrchol Praha	1.91129	15
BR-PRA-03	Brdy	vrchol Praha	1.94103	15
BR-PRA-04	Brdy	vrchol Praha	1.92683	15
BR-PRA-05	Brdy	vrchol Praha	1.92214	15
BR-PRA-06	Brdy	vrchol Praha	1.92214	15
BR-PRA-07	Brdy	vrchol Praha	1.92214	15
BM-TEP-08	Broumovsko	Teplické skály	0.896708	1
BM-CAP-01	Broumovsko	Čapí vrch	0.926505	1
BM-CAP-02	Broumovsko	Čapí vrch	0.926505	1
BM-CAP-03	Broumovsko	Čapí vrch	0.926505	1
BM-CAP-07	Broumovsko	Čapí vrch	0.896369	2
BM-KOR-10	Broumovsko	Koruna	0.905617	1
BM-KOR-09	Broumovsko	Koruna	0.929776	1
BM-KOR-05	Broumovsko	Koruna	1.88845	15
BM-KOR-07	Broumovsko	Koruna	1.88845	15
BM-OZV-10	Broumovsko	Ozvěna	0.890308	1
BM-OZV-11	Broumovsko	Ozvěna	0.890308	1
BM-OZV-13	Broumovsko	Ozvěna	0.90389	1
BM-OZV-15	Broumovsko	Ozvěna	0.893328	2
BM-OZV-01	Broumovsko	Ozvěna	1.86028	15
BM-OZV-16	Broumovsko	Ozvěna	1.84867	15
BM-OZV-02	Broumovsko	Ozvěna	1.90209	15
BM-OZV-20	Broumovsko	Ozvěna	1.85737	15
BM-OZV-06	Broumovsko	Ozvěna	1.88095	15
BM-OZV-07	Broumovsko	Ozvěna	1.88095	15
BM-OZV-09	Broumovsko	Ozvěna	1.88995	15
BM-ZEL-04	Broumovsko	Zelený hájek	0.883669	1
BM-PKO-02	Broumovsko	Pod Korunou	1.89146	15
BM-PKO-05	Broumovsko	Pod Korunou	1.88394	15
BM-PKO-06	Broumovsko	Pod Korunou	1.88544	15
BM-TEP-02	Broumovsko	Teplické skály	0.89434	4
BM-TEP-03	Broumovsko	Teplické skály	0.889306	1
BM-TEP-06	Broumovsko	Teplické skály	0.895015	1
BM-TEP-01	Broumovsko	Teplické skály	1.88845	8
BM-VLC-01	Broumovsko	Vlčí rokle	1.88694	15
BM-VLC-03	Broumovsko	Vlčí rokle	1.89752	15
BM-VLC-04	Broumovsko	Vlčí rokle	1.91129	15
BM-VLC-05	Broumovsko	Vlčí rokle	1.90209	15
BM-VLC-06	Broumovsko	Vlčí rokle	1.90209	15
BM-VLC-07	Broumovsko	Vlčí rokle	1.90209	15
BM-VLC-08	Broumovsko	Vlčí rokle	1.896	15
BM-TEP-05	Broumovsko	Teplické skály	1.88845	15
PR-KLA-07	Hl. m. Praha	Klánovice	0.900798	4
PR-KLA-01	Hl. m. Praha	Klánovice	1.85882	8
PR-KLA-02	Hl. m. Praha	Klánovice	1.85882	8
PR-KLA-03	Hl. m. Praha	Klánovice	1.85882	8
PR-KLA-04	Hl. m. Praha	Klánovice	1.85882	8
PR-KLA-05	Hl. m. Praha	Klánovice	1.88544	9
PR-KLA-06	Hl. m. Praha	Klánovice	1.88694	8
PR-KLA-09	Hl. m. Praha	Klánovice	1.88694	8
PR-KLA-10	Hl. m. Praha	Klánovice	1.83437	10
JS-HRO-06	Jeseníky	Hrouda u Horních Heřmanovic	0.886644	1
JS-HRO-07	Jeseníky	Hrouda u Horních Heřmanovic	0.886644	1
JS-HRO-01	Jeseníky	Hrouda u Horních Heřmanovic	1.86174	8
JS-HRO-05	Jeseníky	Hrouda u Horních Heřmanovic	1.86174	10
JS-MKO-01	Jeseníky	Malá Kotlina	0.88301	1
JS-MKO-02	Jeseníky	Malá Kotlina	0.900456	1
JS-MKO-05	Jeseníky	Malá Kotlina	0.92182	1
JS-MKO-03	Jeseníky	Malá Kotlina	1.86467	11
JS-MKO-04	Jeseníky	Malá Kotlina	1.86614	12
JS-MKO-06	Jeseníky	Malá Kotlina	1.84006	12
JS-REZ-01	Jeseníky	Rejvíz I - západní	NA	1
JS-REZ-04	Jeseníky	Rejvíz I - západní	NA	1
JS-REZ-02	Jeseníky	Rejvíz I - západní	1.88995	12
JS-REZ-06	Jeseníky	Rejvíz I - západní	1.84723	12
JS-REZ-07	Jeseníky	Rejvíz I - západní	1.83579	12
JS-REV-08	Jeseníky	Rejvíz II - východní	1.89752	12
JS-SKO-01	Jeseníky	Skorošice	0.903201	4
JS-SKO-02	Jeseníky	Skorošice	0.903201	4
JS-SKO-03	Jeseníky	Skorošice	0.903201	1
JS-SKO-04	Jeseníky	Skorošice	0.888306	1
JS-SKO-05	Jeseníky	Skorošice	0.891648	4
JS-SKO-06	Jeseníky	Skorošice	0.891648	4
JS-SKO-07	Jeseníky	Skorošice	0.888306	1
JS-SKR-01	Jeseníky	Skřítek	1.88845	12
JS-SKR-02	Jeseníky	Skřítek	1.88845	12
JS-SKR-06	Jeseníky	Skřítek	1.85591	12
JS-SKR-07	Jeseníky	Skřítek	1.88245	12
JS-VKO-02	Jeseníky	Velká Kotlina	1.87797	12
JS-VKO-03	Jeseníky	Velká Kotlina	1.89904	13
JS-VKO-04	Jeseníky	Velká Kotlina	1.88995	12
JS-VKO-05	Jeseníky	Velká Kotlina	1.93154	12
JS-VKO-07	Jeseníky	Velká Kotlina	1.92214	11
JS-VKO-09	Jeseníky	Velká Kotlina	1.88544	12
JH-CIN-01	Jizerské hory	Čínská cesta	0.9006	5
JH-CIN-02	Jizerské hory	Čínská cesta	0.9006	5
JH-CIN-03	Jizerské hory	Čínská cesta	0.9006	5
JH-CIN-06	Jizerské hory	Čínská cesta	0.9243	5
JH-CIN-08	Jizerské hory	Čínská cesta	0.9006	5
JH-KAM-06	Jizerské hory	Jizera - kamenné moře	0.933806	1
JH-JIZ-03	Jizerské hory	Jizera	0.9006	1
JH-JIZ-05	Jizerské hory	Jizera	0.9006	1
JH-JMO-01	Jizerské hory	Výzkumná plocha Jizerka, horní velká oplocenka, bříza trpasličí	0.9717	7
JH-JMO-02	Jizerské hory	Výzkumná plocha Jizerka, horní velká oplocenka, bříza trpasličí	0.9954	7
JH-JMO-03	Jizerské hory	Výzkumná plocha Jizerka, horní velká oplocenka, bříza trpasličí	0.9717	7
JH-JMO-04	Jizerské hory	Výzkumná plocha Jizerka, horní velká oplocenka, bříza trpasličí	0.9717	7
JH-JMO-05	Jizerské hory	Výzkumná plocha Jizerka, horní velká oplocenka, bříza trpasličí	0.9717	7
JH-MST-01	Jizerské hory	Malá Strana	0.8769	5
JH-MST-03	Jizerské hory	Malá Strana	0.8769	5
JH-MST-05	Jizerské hory	Malá Strana	0.8769	5
JH-MST-04	Jizerské hory	Malá Strana	1.94428	13
JH-PAN-01	Jizerské hory	Prosadbové centrum Panelka	1.92683	12
JH-PAN-02	Jizerské hory	Prosadbové centrum Panelka	1.92683	12
JH-PAN-03	Jizerské hory	Prosadbové centrum Panelka	1.92683	12
JH-PAN-05	Jizerské hory	Prosadbové centrum Panelka	1.92683	12
JH-PAN-04	Jizerské hory	Prosadbové centrum Panelka	1.92683	12
JH-PYT-03	Jizerské hory	Pytlácké kameny	0.937129	1
JH-PYT-05	Jizerské hory	Pytlácké kameny	0.937129	1
JH-PYT-06	Jizerské hory	Pytlácké kameny	0.937129	1
JH-VJI-01	Jizerské hory	Velká Jizerská louka	1.896	12
JH-VJI-10	Jizerské hory	Velká Jizerská louka	1.8723	12
JH-VJI-02	Jizerské hory	Velká Jizerská louka	1.9197	12
JH-VJI-03	Jizerské hory	Velká Jizerská louka	1.9197	12
JH-VJI-09	Jizerské hory	Velká Jizerská louka	1.8723	12
JH-VJI-20	Jizerské hory	Velká Jizerská louka (horní lokalita)	1.896	12
JH-VJI-21	Jizerské hory	Velká Jizerská louka (horní lokalita)	1.896	12
JH-VJI-22	Jizerské hory	Velká Jizerská louka (horní lokalita)	1.896	12
KO-HVE-02	Kokořínsko	Hvězda	1.82308	15
KO-HVE-04	Kokořínsko	Hvězda	1.85591	15
KO-HVE-05	Kokořínsko	Hvězda	1.89752	15
KO-HVE-07	Kokořínsko	Hvězda	1.88095	15
KO-HVE-08	Kokořínsko	Hvězda	1.88095	15
KR-LDH-02	Krkonoše	Labský důl - horní	1.88394	12
KR-LDH-03	Krkonoše	Labský důl - horní	1.90209	12
KR-LDH-04	Krkonoše	Labský důl - horní	1.88394	12
KR-LDH-05	Krkonoše	Labský důl - horní	1.90209	12
KR-LDD-10	Krkonoše	Labský důl - dolní	1.90821	11
KR-LDD-11	Krkonoše	Labský důl - dolní	1.90821	11
KR-LDD-12	Krkonoše	Labský důl - dolní	1.90821	11
KR-LDD-13	Krkonoše	Labský důl - dolní	1.90821	14
KR-LDD-14	Krkonoše	Labský důl - dolní	1.90975	12
KR-LDD-16	Krkonoše	Labský důl - dolní	1.90975	12
KR-LDD-17	Krkonoše	Labský důl - dolní	1.90821	11
KR-LDD-18	Krkonoše	Labský důl - dolní	1.90975	12
KR-LDD-19	Krkonoše	Labský důl - dolní	1.90975	12
KR-LDD-02	Krkonoše	Labský důl - dolní	1.90821	12
KR-LDD-20	Krkonoše	Labský důl - dolní	1.90975	12
KR-LDD-21	Krkonoše	Labský důl - dolní	1.90975	12
KR-LDD-22	Krkonoše	Labský důl - dolní	1.91438	12
KR-LDD-23	Krkonoše	Labský důl - dolní	1.91438	12
KR-LDD-24	Krkonoše	Labský důl - dolní	1.91438	12
KR-LDD-25	Krkonoše	Labský důl - dolní	1.91438	12
KR-LDD-26	Krkonoše	Labský důl - dolní	1.91438	12
KR-LDD-27	Krkonoše	Labský důl - dolní	1.91283	12
KR-LDD-28	Krkonoše	Labský důl - dolní	1.84292	12
KR-LDD-03	Krkonoše	Labský důl - dolní	1.90821	12
KR-LDD-30	Krkonoše	Labský důl - dolní	1.89904	12
KR-LDD-31	Krkonoše	Labský důl - dolní	1.89904	12
KR-LDD-32	Krkonoše	Labský důl - dolní	1.89904	12
KR-LDD-04	Krkonoše	Labský důl - dolní	1.90668	13
KR-LDD-07	Krkonoše	Labský důl - dolní	1.90821	12
KR-LDD-08	Krkonoše	Labský důl - dolní	1.90821	11
KR-LDD-09	Krkonoše	Labský důl - dolní	1.90821	11
KR-MKJ-01	Krkonoše	Malá Kotelní jáma	1.90056	12
KR-MKJ-02	Krkonoše	Malá Kotelní jáma	1.90056	12
KR-MKJ-03	Krkonoše	Malá Kotelní jáma	1.90056	12
KR-MKJ-04	Krkonoše	Malá Kotelní jáma	1.90056	12
KR-MKJ-05	Krkonoše	Malá Kotelní jáma	1.90056	12
KR-MKJ-06	Krkonoše	Malá Kotelní jáma	1.90056	12
KR-OBR-10	Krkonoše	Obří důl	1.91129	12
KR-OBR-02	Krkonoše	Obří důl	1.93627	13
KR-OBR-03	Krkonoše	Obří důl	1.93154	14
KR-OBR-06	Krkonoše	Obří důl	1.91129	12
KR-OBR-07	Krkonoše	Obří důl	1.91129	12
KR-OBR-08	Krkonoše	Obří důl	1.91129	12
KR-OBR-09	Krkonoše	Obří důl	1.91129	14
KR-VKJ-10	Krkonoše	Velká Kotelní jáma	1.90668	12
KR-VKJ-11	Krkonoše	Velká Kotelní jáma	1.90668	12
KR-VKJ-12	Krkonoše	Velká Kotelní jáma	1.90668	12
KR-VKJ-13	Krkonoše	Velká Kotelní jáma	1.90668	12
KR-VKJ-14	Krkonoše	Velká Kotelní jáma	1.90209	12
KR-VKJ-15	Krkonoše	Velká Kotelní jáma	1.90209	12
KR-VKJ-16	Krkonoše	Velká Kotelní jáma	1.90209	12
KR-VKJ-17	Krkonoše	Velká Kotelní jáma	1.90209	12
KR-VKJ-18	Krkonoše	Velká Kotelní jáma	1.90209	12
KR-VKJ-19	Krkonoše	Velká Kotelní jáma	1.91748	12
KR-VKJ-20	Krkonoše	Velká Kotelní jáma	1.91748	12
KR-VKJ-21	Krkonoše	Velká Kotelní jáma	1.91748	12
KR-VKJ-22	Krkonoše	Velká Kotelní jáma	1.91748	12
KR-VKJ-04	Krkonoše	Velká Kotelní jáma	1.91438	12
KR-VKJ-05	Krkonoše	Velká Kotelní jáma	1.91438	12
KR-VKJ-06	Krkonoše	Velká Kotelní jáma	1.91438	12
KR-VKJ-07	Krkonoše	Velká Kotelní jáma	1.91438	12
KR-VKJ-08	Krkonoše	Velká Kotelní jáma	1.90668	12
KR-VKJ-09	Krkonoše	Velká Kotelní jáma	1.90668	12
KH-BOZ-02	Krušné hory	Boží Dar	0.924337	1
KH-BOZ-04	Krušné hory	Boží Dar	NA	7
KH-BOZ-01	Krušné hory	Boží Dar	1.91748	12
KH-BOZ-03	Krušné hory	Boží Dar	1.89752	12
KH-BOZ-05	Krušné hory	Boží Dar	1.89752	13
KH-BOZ-06	Krušné hory	Boží Dar	1.87797	12
KH-BOZ-07	Krušné hory	Boží Dar	1.89904	12
KH-BOZ-08	Krušné hory	Boží Dar	1.90668	12
KH-BOZ-09	Krušné hory	Boží Dar	1.86321	12
KH-BOZ-10	Krušné hory	Boží Dar	1.88995	12
KH-BOZ-11	Krušné hory	Boží Dar	1.93154	13
KH-BOZ-12	Krušné hory	Boží Dar	1.91748	12
KH-BOZ-13	Krušné hory	Boží Dar	1.875	12
KH-SPI-01	Krušné hory	Božídarský Špičák	1.88845	12
KH-SPI-02	Krušné hory	Božídarský Špičák	1.91438	12
KH-SPI-03	Krušné hory	Božídarský Špičák	1.92683	12
KH-SPI-04	Krušné hory	Božídarský Špičák	1.87946	12
KH-SPI-05	Krušné hory	Božídarský Špičák	1.88995	12
KH-SPI-06	Krušné hory	Božídarský Špičák	1.896	12
KH-SPI-07	Krušné hory	Božídarský Špičák	1.92058	12
KH-SPI-08	Krušné hory	Božídarský Špičák	1.91129	12
KH-SPI-09	Krušné hory	Božídarský Špičák	1.89752	12
KH-JEZ-01	Krušné hory	Jezerka	0.891648	1
KH-JEZ-03	Krušné hory	Jezerka	0.899772	2
KH-JEZ-04	Krušné hory	Jezerka	0.89909	1
KH-JEZ-05	Krušné hory	Jezerka	0.897048	1
KH-JEZ-06	Krušné hory	Jezerka	0.901826	1
KH-JEZ-07	Krušné hory	Jezerka	0.932704	1
KH-JEZ-08	Krušné hory	Jezerka	0.90389	1
KH-JEZ-09	Krušné hory	Jezerka	NA	1
KH-JEZ-10	Krušné hory	Jezerka	0.907351	1
KH-NDR-07	Krušné hory	Novodomské rašeliniště	0.897387	1
KH-NDR-08	Krušné hory	Novodomské rašeliniště	0.884989	1
KH-NDR-01	Krušné hory	Novodomské rašeliniště	1.87056	13
KH-NDR-02	Krušné hory	Novodomské rašeliniště	1.88095	9
KH-NDR-05	Krušné hory	Novodomské rašeliniště	1.92997	12
KH-NDR-06	Krušné hory	Novodomské rašeliniště	1.90975	12
KH-PRE-01	Krušné hory	Přebuz	1.84006	12
KH-PRE-02	Krušné hory	Přebuz	1.86321	12
KH-UHO-01	Krušné hory	Úhošť	0.917538	1
KH-UHO-02	Krušné hory	Úhošť	0.908742	1
KH-UHO-03	Krušné hory	Úhošť	0.908394	1
KH-UHO-04	Krušné hory	Úhošť	0.926143	1
KH-UHO-05	Krušné hory	Úhošť	0.873572	1
KH-UHO-06	Krušné hory	Úhošť	0.88565	1
KH-UHO-07	Krušné hory	Úhošť	0.915411	1
KH-UHO-08	Krušné hory	Úhošť	0.888639	1
KH-VJJ-01	Krušné hory	Velké Jeřábí jezero	1.86909	12
KH-VJJ-02	Krušné hory	Velké Jeřábí jezero	1.89297	8
KH-VOL-01	Krušné hory	Volyně	0.959903	6
KH-VOL-02	Krušné hory	Volyně	0.950281	6
KH-VOL-03	Krušné hory	Volyně	0.934911	1
KH-VOL-04	Krušné hory	Volyně	0.946108	6
KH-VOL-07	Krušné hory	Volyně	0.956416	6
KH-VOL-08	Krušné hory	Volyně	0.936019	2
KH-VOL-09	Krušné hory	Volyně	0.949519	1
KH-VOL-10	Krušné hory	Volyně	0.940476	6
KH-VOL-101	Krušné hory	Volyně	0.914705	6
KH-VOL-106	Krušné hory	Volyně	0.907003	6
KH-VOL-107	Krušné hory	Volyně	0.910138	6
KH-VOL-21	Krušné hory	Volyně	0.934911	6
KH-VOL-22	Krušné hory	Volyně	0.894002	6
KH-VOL-23	Krušné hory	Volyně	0.924337	6
KH-VOL-24	Krušné hory	Volyně	0.914705	6
KH-VOL-25	Krušné hory	Volyně	0.912943	6
KH-VOL-27	Krušné hory	Volyně	0.941223	6
KH-VOL-28	Krušné hory	Volyně	0.900114	6
KH-VOL-29	Krušné hory	Volyně	0.90458	6
KH-VOL-513	Krušné hory	Volyně	0.911889	6
KH-VOL-519	Krušné hory	Volyně	0.899431	6
KH-VOL-530	Krušné hory	Volyně	0.851599	6
KH-VOL-6	Krušné hory	Volyně	0.976917	6
KH-VOL-714	Krušné hory	Volyně	0.877778	1
KH-VOL-VT	Krušné hory	Volyně	0.87058	1
KH-VOL-T	Krušné hory	Volyně	NA	18
KV-KLI-01	Křivoklátsko	Prameny Klíčavy	0.89701	1
KV-KLI-03	Křivoklátsko	Prameny Klíčavy	0.904523	1
KV-KLI-04	Křivoklátsko	Prameny Klíčavy	0.896414	1
KV-KLI-05	Křivoklátsko	Prameny Klíčavy	0.9	1
KV-KLI-02	Křivoklátsko	Prameny Klíčavy	1.83299	8
KV-KLI-06	Křivoklátsko	Prameny Klíčavy	1.89208	8
KV-KLI-07	Křivoklátsko	Prameny Klíčavy	1.87761	8
PZ-KAR-01	Plzeňsko	Kamenný rybník	1.86321	8
PZ-KAR-10	Plzeňsko	Kamenný rybník	1.84292	10
PZ-KAR-02	Plzeňsko	Kamenný rybník	1.88095	8
PZ-KAR-03	Plzeňsko	Kamenný rybník	1.84006	8
PZ-KAR-04	Plzeňsko	Kamenný rybník	1.84006	8
PZ-KAR-05	Plzeňsko	Kamenný rybník	1.86321	8
PZ-KAR-06	Plzeňsko	Kamenný rybník	1.84436	8
PZ-KAR-08	Plzeňsko	Kamenný rybník	1.88845	10
PZ-KAR-09	Plzeňsko	Kamenný rybník	1.82589	10
LB-KER-01	Střední Polabí a Dolní Povltaví	Kersko	0.902406	1
LB-KER-07	Střední Polabí a Dolní Povltaví	Kersko	0.905433	2
LB-KER-10	Střední Polabí a Dolní Povltaví	Kersko	0.897905	1
LB-KER-02	Střední Polabí a Dolní Povltaví	Kersko	1.83799	8
LB-KER-03	Střední Polabí a Dolní Povltaví	Kersko	1.8724	9
LB-KER-04	Střední Polabí a Dolní Povltaví	Kersko	1.86593	8
LB-KER-05	Střední Polabí a Dolní Povltaví	Kersko	1.82679	8
LB-KER-06	Střední Polabí a Dolní Povltaví	Kersko	1.78571	8
LB-KER-08	Střední Polabí a Dolní Povltaví	Kersko	1.8763	8
LB-KER-11	Střední Polabí a Dolní Povltaví	Kersko	1.84426	8
LB-KER-12	Střední Polabí a Dolní Povltaví	Kersko	1.84679	8
LB-KER-13	Střední Polabí a Dolní Povltaví	Kersko	1.83799	8
LB-KER-14	Střední Polabí a Dolní Povltaví	Kersko	1.82927	8
LB-MIK-01	Střední Polabí a Dolní Povltaví	Mikovice	0.887574	1
LB-MIK-02	Střední Polabí a Dolní Povltaví	Mikovice	0.875486	1
LB-MIK-04	Střední Polabí a Dolní Povltaví	Mikovice	0.887866	1
SU-HKV-01	Šumava	Horská Kvilda	1.88245	12
SU-HKV-02	Šumava	Horská Kvilda	1.88245	12
SU-HKV-03	Šumava	Horská Kvilda	1.88245	12
SU-HKV-04	Šumava	Horská Kvilda	1.88845	12
SU-HKV-05	Šumava	Horská Kvilda	1.88095	13
SU-HKV-06	Šumava	Horská Kvilda	1.8287	16
SU-HKV-07	Šumava	Horská Kvilda	1.83579	13
SU-HKV-08	Šumava	Horská Kvilda	1.88845	12
SU-HKV-09	Šumava	Horská Kvilda	1.88845	12
SU-HKV-10	Šumava	Horská Kvilda	1.85591	13
SU-CHS-01	Šumava	Chalupská slať	1.86614	12
SU-CHS-02	Šumava	Chalupská slať	1.86614	12
SU-CHS-03	Šumava	Chalupská slať	1.86614	12
SU-CHS-04	Šumava	Chalupská slať	1.86614	12
SU-CHS-05	Šumava	Chalupská slať	1.86614	12
SU-CHS-06	Šumava	Chalupská slať	1.86614	12
SU-CHS-07	Šumava	Chalupská slať	1.86909	12
SU-CHS-08	Šumava	Chalupská slať	1.86909	12
SU-CHS-10	Šumava	Chalupská slať	1.86909	12
SU-CHS-11	Šumava	Chalupská slať	1.86909	12
SU-CHS-12	Šumava	Chalupská slať	1.86909	13
SU-JES-XX	Šumava	Jezerní slať	0.95526	7
SU-JES-SEI	Šumava	Jezerní slať	1.40569	17
SU-JES-01	Šumava	Jezerní slať	1.88095	12
SU-JES-02	Šumava	Jezerní slať	1.88095	12
SU-JES-03	Šumava	Jezerní slať	1.85301	13
SU-JES-05	Šumava	Jezerní slať	1.86614	12
SU-JES-101	Šumava	Jezerní slať	1.86174	12
SU-JES-102	Šumava	Jezerní slať	1.85882	13
SU-JES-103	Šumava	Jezerní slať	1.85446	12
SU-JES-104	Šumava	Jezerní slať	1.85446	12
SU-JES-105	Šumava	Jezerní slať	1.85446	16
SU-JES-106	Šumava	Jezerní slať	1.85012	13
SU-JES-107	Šumava	Jezerní slať	1.87204	16
SU-JES-108	Šumava	Jezerní slať	1.88095	16
SU-JES-109	Šumava	Jezerní slať	1.87352	12
SU-KAK-03	Šumava	Kaňon Křemelné	0.870364	1
SU-KAK-01	Šumava	Kaňon Křemelné	1.88694	12
SU-KAK-02	Šumava	Kaňon Křemelné	1.88694	12
SU-KAK-04	Šumava	Kaňon Křemelné	1.88694	12
SU-KAK-05	Šumava	Kaňon Křemelné	1.87056	12
SU-KAK-06	Šumava	Kaňon Křemelné	1.87056	12
SU-KAK-07	Šumava	Kaňon Křemelné	1.86321	13
SU-KAK-08	Šumava	Kaňon Křemelné	1.87056	12
SU-NHS-01	Šumava	Novohůrecké slatě	1.86614	12
SU-NHS-02	Šumava	Novohůrecké slatě	1.86614	12
SU-NHS-03	Šumava	Novohůrecké slatě	1.86614	12
SU-NHS-04	Šumava	Novohůrecké slatě	1.85446	12
SU-NHS-05	Šumava	Novohůrecké slatě	1.85446	12
SU-OBH-03	Šumava	Obří hrad	0.889306	1
SU-OBH-04	Šumava	Obří hrad	1.92526	12
SU-OBH-05	Šumava	Obří hrad	1.88544	11
SU-OBH-06	Šumava	Obří hrad	1.87648	15
SU-OBH-07	Šumava	Obří hrad	1.90209	12
SU-OBH-08	Šumava	Obří hrad	1.90209	12
SU-PAS-01	Šumava	Paštěcké skály	0.875508	1
SU-PAS-02	Šumava	Paštěcké skály	0.875508	1
SU-PAS-03	Šumava	Paštěcké skály	0.875508	1
SU-PAS-101	Šumava	Paštěcké skály	0.913999	1
SU-PAS-103	Šumava	Paštěcké skály	0.889974	2
SU-PAS-105	Šumava	Paštěcké skály	0.892655	5
SU-PAS-106	Šumava	Paštěcké skály	0.87908	5
SU-PAS-107	Šumava	Paštěcké skály	0.878754	5
SU-PAS-04	Šumava	Paštěcké skály	1.37471	18
SU-PAS-05	Šumava	Paštěcké skály	1.90514	13
SU-PAS-06	Šumava	Paštěcké skály	1.89297	13
SU-PAS-102	Šumava	Paštěcké skály	1.83579	13
SU-PAS-104	Šumava	Paštěcké skály	1.86614	12
SU-PAS-108	Šumava	Paštěcké skály	1.92214	12
SU-SLP-05	Šumava	Slatinný potok	0.890977	1
SU-SLP-01	Šumava	Slatinný potok	1.85591	12
SU-SLP-02	Šumava	Slatinný potok	1.85591	12
SU-SLP-03	Šumava	Slatinný potok	1.85301	13
SU-SLP-04	Šumava	Slatinný potok	1.85591	12
SU-SOM-01	Šumava	Soumarský most	1.89448	12
SU-SOM-02	Šumava	Soumarský most	1.89448	12
SU-SOM-03	Šumava	Soumarský most	1.89448	12
SU-SOM-04	Šumava	Soumarský most	1.89448	12
SU-SOM-05	Šumava	Soumarský most	1.85591	12
SU-SOM-06	Šumava	Soumarský most	1.85591	12
SU-SOM-07	Šumava	Soumarský most	1.85591	12
SU-SOM-08	Šumava	Soumarský most	1.88095	13
SU-SPR-01	Šumava	Splavské rašeliniště	1.90209	12
SU-SPR-02	Šumava	Splavské rašeliniště	1.90209	12
SU-SPR-03	Šumava	Splavské rašeliniště	1.90514	13
SU-SPR-04	Šumava	Splavské rašeliniště	1.90514	13
SU-SPR-05	Šumava	Splavské rašeliniště	1.85446	13
SU-SPR-06	Šumava	Splavské rašeliniště	1.85446	13
SU-VLP-01	Šumava	Vltavský luh-Pěkná	1.86761	8
SU-VLP-02	Šumava	Vltavský luh-Pěkná	1.86761	12
SU-VLP-03	Šumava	Vltavský luh-Pěkná	1.90056	12
SU-VLP-04	Šumava	Vltavský luh-Pěkná	1.90056	12
SU-VLP-05	Šumava	Vltavský luh-Pěkná	1.89448	12
SU-VLP-06	Šumava	Vltavský luh-Pěkná	1.89448	12
SU-VLP-07	Šumava	Vltavský luh-Pěkná	1.90668	12
TR-CEB-12	Třeboňsko	Červené blato	0.921187	1
TR-CEB-01	Třeboňsko	Červené blato	0.896712	1
TR-CEB-08	Třeboňsko	Červené blato	0.9	1
TR-CEB-02	Třeboňsko	Červené blato	1.37056	18
TR-CEB-13	Třeboňsko	Červené blato	1.80723	8
TR-CEB-14	Třeboňsko	Červené blato	1.88153	8
TR-CEB-05	Třeboňsko	Červené blato	1.86079	8
TR-CEB-06	Třeboňsko	Červené blato	NA	8
TR-CEB-07	Třeboňsko	Červené blato	1.89208	8
TR-CEB-09	Třeboňsko	Červené blato	1.83175	8
TR-RPE-01	Třeboňsko	Rašeliniště pelé	0.914944	1
TR-ZOF-02	Třeboňsko	Žofinka	0.925926	1
TR-ZOF-03	Třeboňsko	Žofinka	0.926561	1
TR-ZOF-04	Třeboňsko	Žofinka	0.916808	4
TR-ZOF-08	Třeboňsko	Žofinka	0.931677	1
TR-ZOF-01	Třeboňsko	Žofinka	1.83424	8
VY-ALE-02	Vysočina	alej u Radostína	0.917538	3
VY-ALE-01	Vysočina	alej u Radostína	1.90514	9
VY-RAR-05	Vysočina	Radostínské rašeliniště	0.89603	1
VY-RAR-10	Vysočina	Radostínské rašeliniště	0.913999	1
VY-RAR-01	Vysočina	Radostínské rašeliniště	1.90514	12
VY-RAR-02	Vysočina	Radostínské rašeliniště	1.87204	12
VY-RAR-03	Vysočina	Radostínské rašeliniště	1.88544	8
VY-RAR-04	Vysočina	Radostínské rašeliniště	1.88845	11
VY-RAR-06	Vysočina	Radostínské rašeliniště	1.88544	12
VY-RAR-07	Vysočina	Radostínské rašeliniště	1.93944	12
VY-RAR-08	Vysočina	Radostínské rašeliniště	1.89904	12
VY-VED-01	Vysočina	Velké Dářko	1.86321	11
VY-VED-02	Vysočina	Velké Dářko	1.91748	8
VY-VED-03	Vysočina	Velké Dářko	1.875	8
VY-VED-04	Vysočina	Velké Dářko	1.89146	8
VY-VED-05	Vysočina	Velké Dářko	1.85591	10
VY-VED-06	Vysočina	Velké Dářko	1.86761	9
