# Supplementary material for: Is Betula carpatica genetically distinctive? A morphometric, cytometric and molecular study of birches in the Bohemian Massif with a focus on Carpathian birch
Source: PLoS One. 2019 Oct 31;14(10):e0224387. doi: 10.1371/journal.pone.0224387 (PMC6822711; doi:10.1371/journal.pone.0224387)
Supplement: S2 File — Measured morphometric parameters on study individuals. (CSV) [file pone.0224387.s009.csv]

id	spec_kod	blade_length	blade_width	leaf_tip_angle	petiole_length	distance_of_the_widest_part_of_a_blade_from_the_blade_base	number_of_leaf_veins	blade_width_in_the_upper_1/4	distance_from_the_leaf_base_to_the_1st_tooth	first_vein_angle
ADR_B_03	1	45.25	39.25	22.25	17	13.5	7.5	9.25	15.25	54.5
adr-b-05	8	49	38.5	66	14.5	17.5	7	18.5	7.5	49
B02	4	46.75	35	32.75	17	14	7.5	12.75	11.75	61
B06	1	68	46.75	25	21.25	18.75	7.25	11.5	15.75	54.25
B08	1	44	34.75	36.5	16	16.75	7	11	11.5	64.75
B1	8	38.75	30	55	12.75	14	6	15.5	8.25	51.75
BII_20	12	29.5	24.25	84	11.75	12	5	13.5	7.75	46.25
BR_PAD_01	8	52	41.5	32.75	17	20.75	7.25	19.75	13	49.5
BR_PAD_02	8	45.25	38.75	38.5	14.5	16	7.5	18.5	9.25	53.25
BR_PAD_03	8	46.5	30.25	30.5	18.75	20.75	9	17.25	13.75	48
BR_PAD_04	8	49.5	41.25	31.75	17.5	16.75	8	22.25	13.75	51.25
BR_PAD_05	8	47.75	38.5	30.25	20.75	18.75	8.25	19.5	13.75	51.5
BR_PAD_06	8	46.75	34.25	25.5	20.5	19.5	7.25	20	11.75	42
BRCE-4	1	46.66666667	35.66666667	49.66666667	11.66666667	13.66666667	6	9.333333333	9.333333333	57
BRTP21_5	15	41.5	29.25	44	11.25	18.25	7.75	14.5	11.75	40.5
BRTP21_7	15	38	30	64	12.5	18	5.5	19.75	10.25	40.25
BRTP21_9	1	30.25	22.25	31	11	10.75	5.25	7.5	9.75	42.75
BRTP-21-10	1	36.75	29.5	30.75	12.5	9.75	6.5	7.75	9.25	58.5
BRTP22_2	15	52.75	34.75	34.75	13.75	17.25	7.25	14.5	11.25	40
BRTP22_5	15	41.75	30.75	45.25	11.75	18.5	7	14.25	11	45.5
BRTP22_6	15	45.25	32.5	34.75	12.75	15.75	7	10.25	10.5	51.25
carpatica	99	49	41	45	15	15	6	11	9	40
II_1	12	NA	NA	NA	NA	NA	NA	13	10	NA
II_10	12	35.5	21.75	55.25	10.75	15	5.25	9.25	11.5	39.75
II_2	12	NA	NA	NA	NA	NA	NA	12.5	10	NA
II_3	12	NA	NA	NA	NA	NA	NA	11.5	11	NA
II_9	12	35.25	28.25	93.25	13.25	14.5	5.25	16.75	11.5	39.75
IIB_21	12	42	32.5	62.5	14.5	18.5	5.25	17.5	13.5	43
IIB_22	12	34.75	22.25	56.5	11	16.25	5	10	13.5	37.75
III_1	5	NA	NA	NA	NA	NA	NA	5.5	8.5	NA
III_2	5	NA	NA	NA	NA	NA	NA	8	15.5	NA
III_3	5	NA	NA	NA	NA	NA	NA	10.5	9.5	NA
III_6	5	NA	NA	NA	NA	NA	NA	7	8.5	NA
III_8	5	NA	NA	NA	NA	NA	NA	10.5	11.5	NA
JIZ_KAMM6	1	NA	NA	NA	NA	NA	NA	NA	NA	NA
JIZ-PK-03	1	52.75	42.5	47	11.5	17.75	4.75	18	11.75	41
JIZ-PK-05	1	43.5	35	49.5	9	11.75	4.5	10.5	12.25	61.25
JIZ-PK-06	1	44.25	36.25	38.5	9.75	12	5	10.75	13.5	64.75
JS_HRO_01	8	57.25	43.75	74	15	25	6.25	25.5	14.5	46
JS_HRO_05	10	49	33.5	60	16	18.25	7	14.5	8.5	48.5
JS_MK_01	1	38	36.75	69.5	14	11.75	5	15	10.75	60.5
JS_MK_03	11	34.75	28	75	10.5	10.25	5.75	14.75	9.75	48.75
JS_MK_04	12	36.75	29	67.5	13.25	9.5	6.5	13.5	10	50.25
JS_MK_06	12	29.75	21.25	66	8.5	11.5	6.25	11.5	5.75	41.75
JS_REV_08	12	35.75	27.25	NA	14.5	16.25	5	14.25	10.25	37.25
JS_REZ_02	12	39.25	33.75	71.75	14	14	6	13.25	10.5	49.25
JS_REZ_07	12	37.75	31	84.25	12	15.75	6.25	16.75	10.25	42.75
JS_Rez_6	12	41	34	74.25	14	14.75	6.75	16	11.5	46.75
JS_SKO_02	4	47.25	38.5	40.25	17.5	11.5	6.25	11.5	10.5	62.5
JS_SKO_04	1	46	35.75	35	18.5	16	6.75	12	13.5	52.75
JS_SKO_05	4	38	28.25	44.25	14.75	15.5	6	12	12	43.75
JS_SKO_06	4	44	38	61.75	20.75	14.75	5.75	18.25	10.75	50.25
JS_SKO_07	1	47.25	32.5	36.25	19.75	16	6.75	10.75	12.5	45.25
JS_SKR_01	12	35.25	27.25	NA	14.5	15.75	6	14.75	10.25	37.75
JS_SKR_02	12	44.5	36.5	NA	18.5	14.75	7.25	17.25	7.75	49.5
JS_SKR_06	12	46.25	43.75	NA	18.75	18.25	6.25	23.75	13.25	47.5
JS_SKR_07	12	50.25	38	NA	21	19.75	6.75	14.5	11	40.5
JS_VK_04	12	45.75	34.75	73	17.75	20	6	17.5	12.75	43.25
JS_VK_05	12	43	35.25	73.5	17.75	15.5	5.75	15.75	12.75	52
JS_VK_07	11	47.75	40.75	80.5	14.5	17	6.75	20.25	9.25	48.5
JS_VK_09	12	45.25	34.25	77.75	16.5	16.75	6	17.25	10	42.5
JS-Hrouda-06	1	46.25	41	81	16.5	16.75	6.25	22.75	13.75	50.75
JS-Hrouda-07	1	47	40.5	66.75	20.25	16.25	6.75	17.75	14.25	51.5
JS-RI-01	1	38.75	30.75	46.5	17.25	13.25	6.5	9.5	11	46
JS-RI-04	1	35.75	31.25	53.25	13.75	12.25	6.25	8.25	11.25	52.25
JS-Skor-01	4	NA	NA	NA	NA	NA	NA	NA	NA	NA
JS-Skor-03	1	45.25	37	64.25	21.25	15.75	6	14.5	13	54
K10	8	42.5	31	23.5	23	24	5.5	17.5	14.5	32
K2	8	57	39	56	17	24	7.5	13	12	43
K4	8	48	38.5	28	14.5	18.5	7.5	11.5	11	50.5
K5	8	43.5	27.5	41	13.5	20.5	7	10	7.5	54.5
K6	8	55.5	36	31	18	25	8	16	14	36.5
K8	10	53	35.5	40.5	14.5	24.5	7.5	18.5	8	44.5
K9	10	47	36.5	30	14.5	25.5	6	27	12	38
KH_-_JEZ_-_01	1	46.25	39.125	53.625	13.875	12.25	6.875	12.625	14.5	56.25
KH_-_JEZ_-_03	1	27	24.25	69	11.375	8.125	5.5	9	10.375	54.75
KH_-_JEZ_-_04	1	45.125	32.125	50.125	13.375	14.625	7.5	11	13.875	53.5
KH_-_JEZ_-_05	1	37.5	33	61.125	15.875	15.125	6.5	13.75	16	46.5
KH_-_JEZ_-_06	1	34.625	27.25	50.25	11.375	12.375	6.25	10	12.125	49.25
KH_-_JEZ_-_07	1	38.75	31.875	44.125	11.625	11.875	7.125	9.75	12	49
KH_-_JEZ_-_08	1	34.25	23.875	52.625	14.375	12.25	6	9.625	11.875	47.75
KH_-_JEZ_-_09	1	39.625	37.75	58.25	13.75	15.75	6.125	15.125	16	50
KH_-_JEZ_-_10	1	38.375	29.125	47.5	12.125	14.5	6.125	10.5	10.75	48.5
KH_VOL_01	6	44.5	35.25	44.5	13.5	14.75	7	9.75	9	66.75
KH_VOL_02	6	28	19.5	25.25	15	12.5	3.5	14.75	14	33.75
KH_VOL_03	1	43.75	34	38.75	16	18	5	15	16.75	46.75
KH_VOL_04	6	34	21.5	36.25	18.75	12.75	5	7.5	11.75	51.25
KH_VOL_07	6	32	25.75	31.75	16	12	4.5	8	10.75	53.25
KH_VOL_08	2	34.25	29.75	40	17.75	11.5	5.5	12.75	12.25	58.25
KH_VOL_09	1	45.25	35.25	33.5	19.5	18.5	6.25	14.25	18.5	47
KH_VOL_10	6	35	22.5	33	17	14	4	9.5	14.25	45.5
KH-BOZ-01	12	37.25	23.625	56.25	15.5	17.375	5.75	9.875	9.25	35.375
KH-BOZ-02	1	43.125	33	42	21.5	15.375	6	9.375	16.5	45.875
KH-BOZ-03	12	34.625	24.375	67.75	12.625	14.875	5.75	13.125	9.375	41.375
KH-BOZ-04	7	9.75	11	136.75	2.25	5	3	7	3.75	43.75
KH-BOZ-05	13	43.5	27.625	60.625	18.125	19.375	5.875	15	12.5	34.125
KH-BOZ-06	12	34.375	29.375	79.25	10.875	13.875	5.375	15.5	9.875	42.5
KH-BOZ-07	12	40.25	25.5	58.125	13.75	19	5.25	15.375	9	34.125
KH-BOZ-08	12	43.625	32.125	70.375	13.75	17.5	5.5	15.375	11.875	42.5
KH-BOZ-09	12	50.125	28.875	57.375	14.75	21.625	5.375	16.25	10.375	34.625
KH-BOZ-10	12	45.5	31.75	64.75	16.875	18.5	5.25	15.125	12.875	38.5
KH-BOZ-11	13	31.25	20.25	65.125	12.875	12.375	4.875	10.875	8.125	38.375
KH-BOZ-12	12	27.5	23.875	79.625	11.625	11.75	4.75	13.125	8.875	40.875
KH-BOZ-13	12	39.625	26.5	71.25	14.75	17.625	5.25	15.875	10.625	39.625
KH-NDR-01	13	37.625	32.125	78.5	14.875	15.375	6.25	16.875	9.875	45.375
KH-NDR-02	9	52.375	31.625	54.875	17.875	22	6.75	14.125	10.875	37.625
KH-NDR-05	12	44.375	30.375	61.375	21.75	19	5.5	15.875	11	36
KH-NDR-06	12	29.375	21.375	57.875	14.375	11.625	5.25	10.5	7.125	40.25
KH-NDR-07	1	44.875	29.875	36.375	14	16.75	5.875	7.25	12.625	40
KH-NDR-08	1	39.5	31	51.375	13.875	13.5	6.125	8	13.5	49
KH-PRE-01	12	31.25	22.75	59	12.25	13	5.75	9.75	7.25	36.75
KH-PRE-02	12	38.25	27.75	60.75	14.625	15.875	6	12.375	7.75	39.5
KH-SPI-01	12	41.5	29	40	17	20.25	5	14.25	11.75	39.75
KH-SPI-02	12	37.75	26.5	39.75	13.5	16.75	5	12.25	14.25	41.75
KH-SPI-03	12	46.25	31.75	34.5	17.5	20.75	5	13	13.5	33.75
KH-SPI-04	12	40.5	27	38	17.25	17.25	5	12.5	12	39.5
KH-SPI-05	12	47	35.75	37.5	24.5	20.5	6	19	12.75	52.25
KH-SPI-06	12	39	30.25	38	16.25	19.25	4.5	17.25	12	39.75
KH-SPI-07	12	48.75	33.75	34.75	20.75	19.5	6.25	15	10.75	45
KH-SPI-08	12	43	33.5	34.75	19.75	19.5	5.5	14.25	14.5	49
KH-SPI-09	12	34.5	25	35	13.75	16.75	4.75	11.5	10.5	38.75
KH-UHO-01	1	40.375	29	48.375	16	14	5.5	8.875	13.875	47.25
KH-UHO-02	1	39.125	33.5	57	15.375	13.625	5.875	11.875	12.75	52
KH-UHO-03	1	40.75	32.375	49	15.625	14.625	5.625	9.625	12.125	48.75
KH-UHO-04	1	44.5	35.5	41.75	16.75	13.125	6.875	8.25	15.5	55.875
KH-UHO-05	1	45.5	34.875	51.25	15	16	5.75	11	19.375	47.375
KH-UHO-06	1	44.75	36.375	50	16.375	16	5.875	13.125	13.25	47.125
KH-UHO-07	1	44	32.875	50.5	20.875	17.25	5.25	10	14.25	44.75
KH-UHO-08	1	53.75	38.125	47.375	22.125	21.25	5.75	12.25	17.75	45.875
KH-VJJ-01	12	42.125	33	72.625	10.625	16.75	6.25	16.625	12.25	46.625
KH-VJJ-02	8	34.25	28.875	84.125	13.125	16.125	5	13.5	11.125	46
kh-vol-101	6	30.5	25	42.5	15.75	11.25	4	8.75	11	47.75
kh-vol-106	6	NA	NA	NA	NA	NA	NA	NA	NA	NA
kh-vol-107	6	21.25	18.25	43.75	11.25	9.75	4	5.75	7	51.25
kh-vol-21	6	27.75	19	24.75	15.5	9.25	4.25	4.75	7.75	48.25
kh-vol-22	6	32.25	23	43.25	10.5	12	4.5	10	9.75	50.25
kh-vol-23	6	29.5	23	50.5	13.75	13	4.25	10.25	11	49.25
kh-vol-24	6	25.5	16.25	40.25	9.25	11	2.75	7	9	44.5
kh-vol-25	6	32	31.75	46.25	18	10.25	5.75	10.75	9.25	48.25
kh-vol-27	6	32.75	25.75	54.25	13.5	12.5	6	9	9.75	55.5
kh-vol-28	6	34	28.5	46.5	15	12.75	4.75	10.25	13.25	48.75
kh-vol-29	6	24.25	18.75	50.25	12	8.25	3.75	7.5	9.75	49.75
kh-vol-513	6	33.25	22.75	30.75	13.75	10.75	5	7	11	50
kh-vol-519	6	29.75	23.5	41	13	9.75	3.5	10.25	11.5	37.5
kh-vol-530	6	30	21.5	76	16.5	10	5	9	8	47
kh-vol-6	6	25.5	17.25	43	10.25	11	4	4.5	10.75	47
kh-vol-714	1	41	30.25	28.25	16	14.75	6	9	12.5	41
kh-vol-VT	1	47.25	38.25	39.5	21.25	15.75	6.25	12.25	17.25	56.75
KI-2	12	36.75	29.25	77.5	9	14.75	5.5	11.5	9.5	42.75
KI-3	12	34.75	31.75	82	11.5	13.5	5.25	13	8.25	38.75
KI-4	12	35.75	29.75	78.25	10.5	11.5	5	14.25	5.5	46.5
KI-5	12	41.5	33.75	70	13.75	15.25	5.75	17	8.5	49.25
KII-04	12	32.75	25.5	77.25	10	16.25	4.75	16.5	12.25	31.5
KII-05	12	45.5	32	57.25	14.25	23.25	6.25	17.75	10.25	33.75
KII-06	12	31	22.5	60.75	6.75	12.5	5.5	10	9.25	40.5
KII-07	12	35	28.5	91.5	11	16.5	5	19.5	11.75	34.75
KII-08	12	41.75	37.25	68.75	13.5	14.25	6.5	19	8	50
KII-09	12	32.75	26	63.75	8.75	13.25	6.25	14	6.5	41.5
KII-10	12	33	30.5	77	13	13.5	5.25	14.5	10.25	47.75
KII-11	12	34.25	27.5	66	13	14	5.25	15.75	10.25	41.5
KII-12	12	29	24.25	80.25	8.75	12.25	4.75	11.75	9.5	42
KII-13	12	35.75	31.25	74.25	11	15.75	5	16.25	9.75	42.5
KII-14	12	27.5	20.5	74.5	9	12.75	5	10	10	35.5
KII-15	12	37.25	37	66.25	11.75	14	6	18	4.75	54
KII-16	12	34.5	32	78	11.25	14	5.75	16.5	8.75	39
KII-17	12	45.75	29.5	49.75	14	22	5.75	16.75	13	33.25
KII-18	12	26.75	26.5	88.5	8.5	12	4	15.75	9	38.25
KII-19	12	41.25	33	88.25	12.25	19.5	5.5	19.5	9.25	34.75
KII-20	12	31.75	25.25	67	8	11.25	5.75	14	12	41.25
KII-21	12	33	28	74.5	9.5	15.5	5	15.75	9.75	36.5
KII-22	12	53.5	44.75	88.5	18.75	23.25	6.25	25.75	7.75	44
KIII-1	12	33	25.75	86	9	17.75	5	16.5	8.25	35
KIII-2	12	35	31	67.75	11.75	17.5	4.75	15.75	9.75	36.75
KIII-3	12	37	24	50.5	10.75	17.25	5.5	11.5	8.75	35
KIII-4	12	34.25	27.75	86.75	10.75	14	5.25	14.75	7	38.25
KIII-5	12	26	24.25	79.5	11.5	10.5	5	12	9	40.5
KIII-6	12	31.5	25.25	100.5	10.25	15.75	4.5	17.75	8.75	35.25
KIV-02	12	41	34.5	69	14.5	17.25	5.75	16.75	9.75	41.5
KIV-03	12	45.25	35.5	71.75	12	21	6	20.5	9.25	39.75
KIV-04	13	47.75	39	56	15.5	21.5	5.75	18.5	10.75	43.75
KIV-07	12	33.75	26.75	63	11	15	5.25	15.5	7.5	43.5
KIV-08	11	38.25	32.5	61	11	9.75	6	13.75	4.5	46.75
KIV-09	11	41.5	36	58.25	16.25	16.75	5.5	20.25	6	45.75
KIV-10	11	43.25	32.75	53.75	13.75	21	4.5	21	13.75	37.25
KIV-11	11	41.25	35.25	70	14.75	15.25	5.75	15.75	9.5	49
KIV-12	11	35	30	69.5	13.25	15	5	13.5	9.5	44.25
KIV-13	14	36.25	32.75	88	14	14.5	4.75	19.75	10.25	37.5
KIV-14	12	31.75	24.75	69	13.25	13.25	5.75	13.25	8.75	40.75
KIV-16	12	33.5	30.5	64	12.25	18	4.75	15.75	8.75	38
KIV-17	11	34.75	31	65	13.5	11.5	6.25	14.25	6.75	50
KIV-18	12	35.75	32.5	61.25	13.75	15.25	4.75	17.5	11	42
KIV-19	12	45	32.25	46.75	19	20.25	5.75	12.75	6.25	41.5
KIV-20	12	37	25	53.75	11.25	15.5	6	11.25	10.25	35
KIV-21	12	33.5	27.5	56	14.25	12.75	5.25	11.25	11	43.75
KIV-22	12	45.75	33.5	62.75	12.5	19.25	5.75	16.75	14	36.5
KIV-23	12	36.75	30.75	58.25	11.75	14.25	4.75	12.5	10.5	44.75
KIV-24	12	33	27.75	53.75	12.5	13	5	15.25	7.75	42.75
KIV-25	12	36.75	26.75	64.75	11.25	16	6	14.25	8.5	39.5
KIV-26	12	29	24.25	64.75	10.75	11.25	4.75	10.5	5.75	48
KIV-27	12	39.75	34	58	11	14.5	6.25	13.25	7	47.5
KIV-28	12	21.75	18.25	74.25	7.5	10	4.5	9	7.75	38.75
KIV-30	12	34	26.5	54.5	11.5	14	4.25	14	12	37.75
KIV-31	12	26.75	20.75	58.75	8.25	11.25	5	7.75	7.75	42.25
KIV-32	12	35.25	31.25	72	8	14.25	5	14.5	8.5	49.25
KLAN1	8	45.5	34.25	34.5	12	19.75	8.25	23	10.5	54.75
KLAN10	10	49	37.5	38.75	15.5	17.75	7.25	24.5	10.5	50.5
KLAN2	8	49	35	33.5	14.25	19	8.5	22.25	10.75	43.25
KLAN3	8	53.75	40.75	33	17.25	21.5	7.75	24.75	15.5	43.75
KLAN4	8	46.25	34.75	37	16	17.75	8.5	19.5	10.5	53.25
KLAN5	9	51.75	34.25	29.25	17.25	19.25	8.5	20.25	11.75	45.5
KLAN6	8	51.75	35.25	29	22.5	20.75	7.75	18.25	14.25	46.75
KLAN9	8	55.33333333	38	29.33333333	14.33333333	21.33333333	8	20.33333333	18.33333333	44.66666667
ko-hve-02	15	52.75	36.75	48.75	20	17.5	8.5	17.25	13.25	54.5
ko-hve-04	15	46	27.5	31.25	16	18.5	7.5	12.75	9.25	38
ko-hve-5	15	66.25	38.25	31.75	22.5	33.25	7.25	21.75	16.25	32.75
ko-hve-7	15	54.5	44.5	40.75	23.75	18.5	8.75	22.5	15.5	51
ko-hve-8	15	52.5	38	51	18.75	19.75	7.25	18.75	14.75	48.5
KV-10	12	48.75	39	50.5	16.25	20.25	6.5	19.5	11	43.75
KV2	13	50	42.5	58.5	17.5	22.25	6.5	24	8	44.5
KV3	14	54.25	43.75	77.75	18.75	22.25	6.25	26.5	9.5	39.5
KV6	12	37.25	32.5	85.5	12.5	16	5.5	14.25	7.5	43.75
KV7	12	37	29.5	69.75	10	16.75	5.5	14.75	6.25	41.75
KV-8	12	42.25	30	38.75	11	16.75	6	11.5	11.25	52.75
KV-9	14	44.5	30.25	54.75	13	18	6.25	14.5	10	42.75
kv-kli-1	1	42.5	37.75	43.25	13.75	11.5	6.25	14.5	11.75	60.5
kv-kli-2	8	49.75	33.25	37.25	10.75	22.75	6.5	18.25	11.25	38
kv-kli-3	1	48.25	35.75	45.75	14.75	15.75	6	13.25	13.25	53.75
kv-kli-4	1	35.5	31	47.5	9.5	11.25	5	13.5	9.75	53.5
kv-kli-5	1	39.5	33.75	36.75	14.5	13	6.25	14	13.75	56.25
kv-kli-6	8	56.25	38	32	11.5	25.25	6.75	21.5	15.75	41.5
kv-kli-7	8	46	33.75	43.25	12.5	20.75	6.25	20.25	11.5	45.75
lb-ker-1	1	42.5	32.25	23.5	16	11.5	6.5	12.75	13.5	55
lb-ker-10	1	47	39.5	31.25	17.75	14.25	7.25	11.25	10.5	63
lb-ker-11	8	42.5	40	35.75	15	16.75	6.5	20.25	12.25	56.5
lb-ker-12	8	42.25	35.75	38.5	11.5	18.5	6.5	19	7	51.5
lb-ker-13	8	44	36.25	45.25	11	13	8	18.5	10.75	59.5
lb-ker-14	8	49	34.5	32.5	14.25	23.25	6	17.75	13.75	41
lb-ker-2	8	40	30.75	36.25	14.25	15.25	7.25	15	7.5	44.5
lb-ker-3	8	43	32	28.5	12.5	17	5.75	16.5	14.25	41.75
lb-ker-4	8	43.5	29.75	32	14.75	19.5	5.75	14.25	14	36.5
lb-ker-5	8	44.25	29.5	36.75	14.75	18.25	6.5	17.5	12.5	41.25
lb-ker-6	8	47	42	39.25	13.75	21	7	26	12.75	54
lb-ker-7	1	42	36.75	36.25	17.75	13.75	6.5	12	11	53.5
lb-ker-8	8	47	33.5	28.5	17.75	23.25	5.75	20.25	15.75	36.25
lb-mik-1	1	48.25	35	26.5	21.5	16.5	7	14.25	13.75	54.25
lb-mik-2	1	49.5	37.5	20	20.25	14.5	6.75	10.5	14.25	59.75
lb-mik-4	1	50.25	35.5	27.5	22.25	18.25	5.25	13.5	21	39.25
MK02	1	41.5	37.25	65	13.75	12.75	5.75	13.5	10.5	63.75
MK05	1	29.75	27.5	67.5	11.25	9	6.5	10.5	9	62.5
PAN1	12	32.5	27.75	64.75	12	13.25	5.5	15.25	8.75	46.5
PAN2	12	32	22.25	51.5	10.75	13	5.5	9.75	8.5	38.25
PAN3	12	36.25	28.25	53	15.75	13	5.75	15.5	9.5	39.75
PAN4	12	37.75	30	59.75	12	13.25	5.75	10.75	9.5	56.5
PAN5	12	37.25	29.5	53.75	13.5	10.75	6.5	15	8.75	56.25
PR_KLA_07	4	43.5	37.25	28.5	19	14	6.5	12.5	12.5	51.5
praha-2	15	52.25	40	22.25	10.5	22.5	8.25	19.5	11.5	42
praha-3	15	52	40	56	19.75	17.75	6.75	14.25	12	50
praha-4	15	55.25	36	41.25	10.75	29.25	8	24	9.5	42.5
praha-5	15	44.25	39.25	80	9	21.5	4.75	21.25	18.25	42.5
praha-6	15	39.25	30.5	56	10.5	19.25	5.5	15.5	17	44
praha-7	15	47.25	35	53.75	13.5	21	5.75	16.75	12.5	39.75
SU_-_KAK_-_03	1	47	39.75	36.25	21.25	14.25	7.25	13.5	11.75	52.75
SU_OBH_03	1	40.75	33.25	30.75	17	12.5	5.75	12	9	54.25
SU-CHS-01	12	41.5	29.5	45.5	12.75	17	5	17.25	10.75	34.75
SU-CHS-02	12	41.75	32.5	42.75	14.75	16.75	7	15.75	12	46
SU-CHS-03	12	37.5	31	35.25	13.75	14.75	5.75	13.5	9.75	43.25
SU-CHS-04	12	46.5	38.25	41.25	15.25	18	6.5	18	14.5	44.75
SU-CHS-05	12	43	31.5	38.75	15.25	17.75	6	16.75	11.75	42.5
SU-CHS-06	12	37.5	27.75	46.75	10	17	6	14.25	9	40.75
SU-CHS-07	12	44.75	35.75	37.75	15.25	14	7.75	13.25	8.25	49.5
SU-CHS-08	12	35.25	29	38.5	10	13.5	6.5	13.25	8	45
SU-CHS-10	12	50.5	34	39.75	19	23.25	6.25	17	16.25	34.5
SU-CHS-11	12	54.5	40.5	38	17.75	25.25	6.75	21.75	9	39.25
SU-CHS-12	13	46.5	32.25	51.75	16	16.75	7	15.5	11.5	44.75
SU-JES-101	12	24.75	20.25	36.5	8.25	9.5	6	11.5	7	48.75
SU-JES-102	13	37.5	26.25	36.25	13	14.5	5.75	11.5	10	40.25
SU-JES-103	12	35.5	32	46.75	13.5	13.25	5.75	17.75	10	48.75
SU-JES-104	12	43	33.75	33.25	17.25	15.75	8.25	13.25	9.25	44.75
SU-JES-105	12	35	28.5	48	11	14.5	5.5	15	9	39
SU-JES-106	13	30.75	23	23.75	11.5	13.25	5.25	10.5	10.5	39
SU-JES-107	13	26.5	28.5	63.5	10	8.5	5.5	13	4	56.5
SU-JES-108	13	24	21	44.5	7.5	9.5	5	12.5	8.5	40
SU-JES-109	13	29.5	29.5	60	13	9	5.5	13	6	59
Su-Jez-Sei	17	26.25	23.25	83.75	7.75	11.75	4.75	13.5	7	45.75
SU-KAK-01	12	50.5	37.5	31.25	18.5	20.5	6.5	17	10.75	44.75
SU-KAK-02	12	48	39	39	17.5	16.25	7.5	19	11	47.25
SU-KAK-04	12	47.5	37.25	44	19.75	16.25	7.75	19	9.25	53
SU-KAK-05	12	54.5	41.5	44.5	18.75	23	8.25	23.75	7.25	55.5
SU-KAK-06	12	46.25	35.75	49	14.25	13.75	7.75	19	7.5	52.5
SU-KAK-07	13	47.5	38.75	37.5	15	19.25	6.75	20.75	11.25	46.25
SU-KAK-08	12	49.5	39	39.5	23	18	7.25	24.75	6.75	49.25
SUM_NANA1	7	NA	NA	NA	NA	NA	NA	NA	NA	NA
Sum-HKV-01	12	44.25	33.25	42.5	12.75	16.25	5	15.5	11.75	49
Sum-HKV-02	12	36.75	29.25	40	13.5	16.25	5	15.5	14.5	44.25
Sum-HKV-03	12	41.75	28.25	44.5	15	18.5	5.25	13.75	11	39.25
Sum-HKV-04	12	44	29.75	38.5	15.25	19.5	5.75	16	13.75	38.25
Sum-HKV-05	16	28	21.5	51.5	8.5	10.75	5	14	7.25	43.75
Sum-HKV-06	16	44.25	31.5	40.25	15.75	19	6	14.75	11.75	41.75
Sum-HKV-07	16	28	21.75	54.25	10.75	11.5	4.5	12.25	9	41.5
Sum-HKV-08	12	47.75	38.75	30.25	15.75	22.25	5.5	20.75	13	41
Sum-HKV-09	12	46.25	37	54.25	17.25	21.75	5.75	23	14	38.75
Sum-HKV-10	13	47.75	28.25	31.25	19.75	22	5.75	11.75	15	31.5
Sum-JES-01	12	34	24	27	12.75	15.25	5.5	11.5	9.5	37
Sum-JES-02	12	42.5	35.5	28	15.5	18	6	16.75	10.75	44.75
SUM-JES-03	13	35.75	25	42.25	12.25	15.25	5.5	12	12.75	35
SUM-JES-05	12	34	22	38	11.33333333	15	4.666666667	16	10.66666667	33.33333333
SUM-OBH-04	12	44	35.75	41.75	17.25	16.5	6	19.75	14.25	45.75
SUM-OBH-05	11	52	40	34.25	22	21.25	6.5	24	12.75	43.25
SUM-OBH-06	15	45	29.5	33.75	12.25	18.75	5.75	23.25	13.5	40.25
SUM-OBH-07	12	42.75	34.75	44.25	14.5	14.25	6.5	19.75	12.75	49.75
SUM-OBH-08	12	52	43.5	34	21	17.75	7.5	25.5	13.75	56.5
SU-NHS-01	12	44.25	36.75	43.75	12.5	16.5	7	17.25	10	48
SU-NHS-02	12	39.5	33.5	31	13.75	18	6.5	19.75	11.5	44
SU-NHS-03	12	47.5	36.75	43.75	17.75	16.25	6.75	16.5	9.75	48.25
SU-NHS-04	12	49.25	31.75	39.5	16	22	7	18.25	11	35.5
SU-NHS-05	12	41.25	31.5	43.25	16.25	13.25	6.75	17.75	6.75	50.25
SU-PAS-01	1	44.5	36.75	33.75	15.75	16.75	6.5	13	14	41.5
SU-PAS-02	1	36.5	31.25	47.75	15.25	8.75	7.5	12.5	9	62.75
SU-PAS-03	1	36	31.5	40.5	14.25	7.75	7.25	11.75	8	60.5
Su-PAS-04	18	56.5	40.25	27.75	18	19	7.5	15.5	16.75	48
SU-PAS-05	13	54.25	42.25	45	16.5	18.75	7.75	23.25	8.5	50.5
SU-PAS-06	13	62.75	44	35.5	26	24.5	8	25.75	13.75	43.25
SU-PAS-101	1	42.5	34.5	36	18.75	11.5	7.5	9.25	10.25	58
SU-PAS-102	13	58	42.25	41.75	18.5	19.75	6.5	18.75	6.25	41.75
SU-PAS-103	2	39.75	31.5	46.5	17.25	14	6.5	11	12.75	58.25
SU-PAS-104	12	44.75	36	36.25	13.25	16.25	7.5	19	6.25	49.75
SU-PAS-105	5	51.25	40.25	26	19.75	14.75	7.5	14.5	13	58
SU-PAS-106	5	41	34	37	17	13	6.5	13.5	10.75	56.75
SU-PAS-107	5	45.75	37.25	28.25	15	11.5	7.5	11.75	12.5	62.75
SU-PAS-108	12	61	39.5	43.75	15	23	8	17.75	12.25	43.25
SU-SLP-01	12	37.5	30.75	50.5	14.25	13	6.75	15	9.75	42
SU-SLP-02	12	43	31.5	29.25	15.25	18.25	7.25	19	11	38.75
SU-SLP-03	13	48.25	38.5	41.5	15.5	18.75	7.5	17	12.5	45.5
SU-SLP-04	12	51.25	37.5	47.5	18.75	20.5	6.75	20.75	15.25	39.5
SU-SLP-05	1	42	32	30.25	16.5	15.75	6.5	10.75	10	43.5
SU-SOM-01	12	56.5	46.75	42	21.5	24.25	6.5	27	15.5	42.75
SU-SOM-02	12	48	38.25	56.75	14.25	17.25	7.25	18.5	8.5	51.75
SU-SOM-03	12	52	39.25	37.25	15.25	17.25	7.75	19	9.25	52
SU-SOM-04	12	56	46.75	37.25	17.75	21.25	8	22.75	8.75	65.5
SU-SOM-05	12	60	42	44.5	15	25.5	7.5	21.5	12	43.5
SU-SOM-06	12	59.75	35.25	31.75	20	25.5	7.75	19	18.75	39
SU-SOM-07	12	49.75	38.75	43.5	16.25	18.5	7	19.5	9.25	41.25
SU-SOM-08	13	53.75	38	43	18.5	21.75	6.75	18.5	14.5	40.75
SU-SPR-01	12	35.5	32.75	55.5	11.75	14	6	18.75	9.25	51.25
SU-SPR-02	12	43.25	37.75	52.5	18.25	17	5.25	25.25	8.5	46.5
SU-SPR-03	13	46.75	35.25	43.75	21.25	20	6.75	18.5	10.5	44.75
SU-SPR-04	13	48.5	34	44.5	17.75	16	6	16.5	12.75	44.75
SU-SPR-05	13	40.25	32.75	50.5	15.25	16.5	5.25	20.75	13	41.25
SU-SPR-06	13	52	39	43.25	23.25	20.5	6.25	20.75	13	43.5
SU-VLP-01	8	52.5	36.75	36	15.75	23	7	18.5	14.5	40.75
SU-VLP-02	12	43.5	32.25	32.5	19.25	20.5	6.25	21.75	12.75	36.5
SU-VLP-03	12	55	41.75	52.25	20.5	20.75	7	20	13.5	47.25
SU-VLP-4	12	44.75	32.5	31	17	18.5	6.75	17	14	43.5
SU-VLP-5	12	49.75	39.75	33.25	18	18.5	7.5	19.5	13.5	48.25
SU-VLP-6	12	52	38.75	36.75	15.75	21.5	7.5	19.5	12.25	43
SU-VLP-7	12	49.75	39.75	30.75	19.5	14.5	7.25	19.25	9	48.5
tb-cb-12	1	37.5	29	22.5	16	12.25	7	7.75	12.25	48
tb-rp-1	1	38.5	27.5	21	9.75	8.25	7.25	8.25	9.75	58
TP_I_7	2	42.25	30.25	44.25	10.5	14	4.75	7.25	12	51
TP126_1	15	46	36.25	57.5	8.25	16.25	7	20.5	5.25	57
TP126_10	1	38.25	31.25	29	13.5	13.5	6.25	11.25	12.5	51.5
TP126_11	1	48.25	37.5	23.5	18	19.5	6.5	12	17	40.75
TP126_13	1	46.5	36.5	28	17	16.75	6.5	12.25	16	46
TP126_15	2	46.25	39.75	30	16.75	15	5.75	15.25	17.25	56.25
TP126_16	15	52.75	36.5	52.5	18	20.5	8	20.25	14.25	46.5
TP126_2	15	48.5	39	42.25	15.75	17.25	8	21	9.5	47.75
TP126_20	15	56.75	42.5	44.5	21	24	7.5	25.75	11.75	41.25
TP126_6	15	41.5	25	31.5	15.75	18.5	6.75	11	8.25	35.5
TP126_7	15	54	38	39	22.25	21.5	7	20.25	9.75	37.25
TP126_9	15	63	39	37.75	19	27.25	7.75	20.5	12.75	41
TP49_1	15	54.75	36.25	43.5	24.5	20.5	8	17.5	12.25	42
TP49_8	15	50.5	39	45.75	15.5	19.5	7	18	8	42.25
tp49-3	15	54.5	46.5	70	10	16	7.5	19	11.5	61.5
tp49-4	15	49.5	34	42.5	9.5	22.5	6.5	15	14	49
tp49-5	15	42.5	33	45.5	11.5	13	7	14	12	46.5
tp49-6	15	57.5	40.5	46	17	25	8	20.5	8	42
tp49-7	15	59	38.5	45.5	16	23.5	8	20	12.5	39
TPI_1	1	30.75	25.75	50.5	14	10.5	6	9	7	50.25
TPI_2	1	40.25	29.5	50.75	13	11.5	5.75	9.75	10	48.75
TPI_3	1	37.75	31.75	57.5	12	12	5.25	8.75	7.25	56.5
Tr4	15	45.75	36.25	46.25	14.25	23.75	6.5	21.25	16	37.75
Tr6	15	35.5	28.25	46.25	10.5	11	6.25	13.5	9.25	57.75
tr-cb-1	1	41.5	34.75	34.5	17.5	10.5	7.75	13	13.5	57.25
tr-cb-13	8	53.25	39	53.25	17	17.25	7.5	18	14.75	46.5
tr-cb-14	8	55	45.75	29.75	15	21	7.75	22.75	14	56.5
tr-cb-2	18	41	30.25	27	15.25	15	6.75	13	14.5	43.5
tr-cb-5	8	54	36.75	30	17	21.5	6.75	22	15.75	40.25
tr-cb-6	8	49	33.25	32	16.25	13.75	7.5	16.25	9	47.25
tr-cb-7	8	41.75	30	38.75	15	13.25	6.5	14.75	8.75	50.75
tr-cb-8	1	42.75	30.25	34.25	19.25	12.25	6.5	10	11	45
tr-cb-9	8	48.75	36.75	36	14	16	7.5	20	9	54.5
trem-1	15	30.5	26.75	46.75	9.25	12	5.25	13	9.5	49.25
tremsin-2	1	37.75	31.75	30.5	8.75	12.75	5.5	13.25	13.5	53.75
tremsin-3	15	49	38.5	51.75	12	20	6.25	23	17.25	46.5
tremsin-5	1	34	23.5	25.5	6.25	14	5.75	7	11.25	51.25
tr-zo-1	8	53.75	42	55.25	17.5	22.5	8	27.25	12.5	54.75
tr-zo-2	1	32.75	24	25.75	10	11	6	8.75	10.5	48.75
tr-zo-3	1	38.75	30.5	26.5	11.25	8.25	6	11.5	11.25	57
tr-zo-4	4	47.5	36.75	38.5	12.25	11.5	5.75	11.25	12.75	56.5
tr-zo-8	1	41	27.25	22.75	11	9.75	7	6.5	10	49.75
V_3	1	46.5	33	40.75	13.5	14.5	5.25	8	10.25	49.25
V_5	1	39.75	30.75	50.75	9.5	11.25	6.5	7.5	10.75	55.75
VI_3	5	33	25.5	45.75	15.25	12.75	6.75	10.75	12	52.5
VI_5	5	34.5	25	42.25	11.25	12	4.5	7.75	11.5	49.25
VI-01	5	34	32.5	60.25	13.75	14.75	6	15.25	15.5	44
VI-04	13	28.5	22.5	60	8.25	13.5	4.5	12.25	7	36.5
VK_03	13	39.5	28.75	70	16	16	6.25	14.5	12	42.5
VK02	12	44.5	31.5	80	20.5	20.75	5.75	19.75	11	37
VY-ALE-01	9	35	29.5	78.5	12	14.5	4	17.5	11.5	89.5
VY-ALE-02	3	39.5	29.75	36	17.5	14.5	5.5	11.25	14.5	50.25
VY-RAR-01	12	46	34	44.75	18.75	22.25	5	19	14.5	41.25
VY-RAR-10	1	53.25	35.5	36.25	20	18.5	5	10.25	18.25	51.75
VY-RAR-2	8	41.5	34	34.25	18	22	5	19.75	15.5	47
VY-RAR-3	8	46	40.25	43.5	15.5	17	6.75	20.75	12.75	55.5
VY-RAR-4	11	43	25.25	45.5	14.25	18.25	6	22.25	11.75	46.5
VY-RAR-5	1	48.5	33.5	33.25	17.25	12.5	6.75	11.25	12	44.25
VY-RAR-6	12	50.5	35.75	37.5	19.5	21.25	5.25	18.5	13.75	45.75
VY-RAR-7	12	49.75	33	36.75	14.25	20.25	6	19.5	12.75	44.25
VY-RAR-8	12	41.5	34.25	44.75	14.25	16.25	6.25	17.25	12.5	56.5
VY-VED-01	11	53.75	34.75	53.25	21.25	22.5	5.25	19.5	16.5	40.5
VY-VED-02	8	46.5	37.25	45.5	20.75	20.5	5.5	22.25	17.5	41.75
VY-VED-03	8	47.25	36	47.5	15	21.25	5.5	22.5	12.75	42.5
VY-VED-04	8	47.5	38	40.25	18.5	19	7	21.75	13.75	51
VY-VED-5	10	48.5	34.75	40.25	17.75	23.25	6.25	17.5	9	43.75
VY-VED-6	9	47	34.5	54.25	17.25	21.75	6	19.5	14.25	41.5
X_1	7	9.5	12	155	2	4	3	8.5	2.5	44.5
X_5	7	7.75	10.75	150.5	1.5	3.5	3	7.5	1.75	43.5
X-02	7	9	12.5	162.5	1.5	4	3	8.75	2	45
X-03	7	9	12.5	132.5	0.75	3	3	8	2	53.5
X-04	7	9.5	11.5	177.5	2	3.75	3	9	2.75	48.75
KH-NVOL-T	18	39.75	30.25	53.75	19	12	7.25	12.75	9	51.5
