# Supplementary material for: Is Betula carpatica genetically distinctive? A morphometric, cytometric and molecular study of birches in the Bohemian Massif with a focus on Carpathian birch
Source: PLoS One. 2019 Oct 31;14(10):e0224387. doi: 10.1371/journal.pone.0224387 (PMC6822711; doi:10.1371/journal.pone.0224387)
Supplement: S3 File — Allele calls for diploid individuals. (TXT) [file pone.0224387.s010.txt]

rowlabel	PopInfo	LocL31	LocL54	LocL78	LocL022	LocL71	LocBema7	L012	Bema1	Bema11	L27	Bepl3	L34
B02	4	233	243	302	175	149	225	216	262	237	156	278	264
B02	4	233	245	302	195	151	227	218	264	239	160	278	268
B06	1	231	241	300	181	149	227	204	264	239	156	274	264
B06	1	233	245	308	187	151	231	218	266	239	176	276	264
BRCE-4	1	227	241	302	191	147	227	216	264	237	156	264	262
BRCE-4	1	233	259	306	191	151	241	216	266	239	156	278	262
BRTP-21-10	1	233	245	298	177	149	229	216	262	237	162	272	272
BRTP-21-10	1	233	255	300	203	149	229	216	264	239	186	278	272
JIZ-PK-03	1	229	249	296	173	151	227	216	264	227	156	278	262
JIZ-PK-03	1	233	259	298	179	151	227	218	266	241	156	282	262
JIZ-PK-05	1	233	241	296	179	149	227	216	264	239	150	278	262
JIZ-PK-05	1	235	243	300	193	155	227	218	266	239	152	284	262
JIZ-PK-06	1	233	241	304	181	147	227	204	264	237	176	278	250
JIZ-PK-06	1	233	267	308	187	151	229	216	264	239	176	278	250
JS-Hrouda-06	1	233	245	296	181	147	231	218	264	239	156	264	266
JS-Hrouda-06	1	237	249	298	181	151	231	220	264	239	176	282	266
JS-Hrouda-07	1	227	241	296	183	147	227	216	264	237	160	278	268
JS-Hrouda-07	1	233	241	308	187	149	229	218	266	239	164	278	268
JS-RI-01	1	233	241	300	191	151	227	204	264	239	156	276	262
JS-RI-01	1	233	241	306	197	151	231	218	266	239	174	278	274
JS-RI-04	1	233	243	300	179	151	227	216	264	239	156	264	250
JS-RI-04	1	233	267	300	207	155	231	218	264	241	172	278	250
JS-Skor-01	4	235	241	296	185	151	227	204	264	237	158	264	252
JS-Skor-01	4	235	245	298	191	151	227	216	264	239	158	278	264
JS-Skor-03	1	233	241	298	189	151	227	204	264	237	154	264	250
JS-Skor-03	1	235	243	306	191	151	227	218	264	239	176	276	252
KH_-_JEZ_-_01	1	233	241	-9	179	149	227	204	262	239	156	278	262
KH_-_JEZ_-_01	1	235	245	-9	181	151	229	216	264	239	176	278	266
KH_-_JEZ_-_03	1	233	241	-9	189	149	227	216	264	237	156	264	264
KH_-_JEZ_-_03	1	233	255	-9	193	151	229	218	266	241	164	278	264
KH_-_JEZ_-_04	1	229	241	-9	199	151	227	216	264	239	176	276	250
KH_-_JEZ_-_04	1	235	245	-9	207	151	229	218	264	239	190	278	250
KH_-_JEZ_-_05	1	231	241	-9	181	149	229	218	266	239	154	276	266
KH_-_JEZ_-_05	1	233	243	-9	201	153	229	220	266	239	178	278	266
KH_-_JEZ_-_06	1	231	241	-9	193	151	227	218	264	239	154	264	262
KH_-_JEZ_-_06	1	231	255	-9	193	153	231	220	264	239	154	278	262
KH_-_JEZ_-_07	1	231	241	-9	177	149	227	218	264	239	156	276	262
KH_-_JEZ_-_07	1	235	249	-9	193	153	231	220	264	239	158	278	262
KH_-_JEZ_-_08	1	227	241	-9	181	151	227	216	264	239	156	264	266
KH_-_JEZ_-_08	1	237	241	-9	189	153	227	216	264	241	176	278	272
KH_-_JEZ_-_09	1	227	243	-9	191	151	227	218	264	237	166	278	262
KH_-_JEZ_-_09	1	227	245	-9	201	151	229	218	264	237	166	278	272
KH_-_JEZ_-_10	1	227	255	-9	189	151	227	218	264	237	152	264	268
KH_-_JEZ_-_10	1	231	263	-9	189	151	227	218	264	241	158	278	272
KH-BOZ-02	1	231	255	294	179	151	229	216	264	239	156	276	250
KH-BOZ-02	1	233	259	306	181	151	231	218	264	239	156	278	250
KH-BOZ-04	7	213	239	306	175	147	229	224	262	233	158	268	262
KH-BOZ-04	7	213	241	306	179	149	229	224	264	233	158	270	262
KH-NDR-07	1	233	233	294	181	151	227	218	264	239	156	264	262
KH-NDR-07	1	235	241	298	183	151	227	218	264	239	176	278	272
KH-NDR-08	1	227	251	300	179	149	227	218	264	237	192	274	266
KH-NDR-08	1	231	253	300	191	153	229	218	266	241	192	282	272
KH-UHO-01	1	215	241	306	183	151	227	216	264	237	160	272	252
KH-UHO-01	1	227	243	310	193	153	229	216	266	239	160	278	262
KH-UHO-02	1	227	249	298	179	149	227	216	264	239	160	276	250
KH-UHO-02	1	233	263	300	181	153	227	218	264	241	170	278	260
KH-UHO-03	1	227	249	298	179	149	227	216	264	239	160	276	250
KH-UHO-03	1	233	263	300	181	153	227	218	264	241	170	278	260
KH-UHO-04	1	233	259	294	181	147	229	204	264	237	160	278	262
KH-UHO-04	1	233	259	294	195	153	229	218	264	237	176	278	268
KH-UHO-05	1	-9	235	-9	-9	-9	-9	216	264	239	176	264	264
KH-UHO-05	1	-9	241	-9	-9	-9	-9	216	264	239	176	272	264
KH-UHO-06	1	227	241	298	189	151	227	204	264	237	160	278	262
KH-UHO-06	1	233	245	302	195	151	227	216	264	237	188	284	272
KH-UHO-07	1	231	241	300	191	149	229	218	264	239	156	276	262
KH-UHO-07	1	233	245	306	195	151	229	218	264	241	156	278	262
KH-UHO-08	1	233	241	298	179	147	227	218	262	237	160	264	252
KH-UHO-08	1	235	251	298	203	151	227	218	264	237	176	278	264
MK02	1	233	255	296	181	149	227	216	264	237	156	276	252
MK02	1	233	257	304	183	153	227	216	266	239	156	284	272
MK05	1	233	241	306	179	151	227	204	264	239	164	278	272
MK05	1	235	261	308	179	151	227	218	266	239	164	278	272
SU_-_KAK_-_03	1	229	241	-9	175	147	231	218	264	235	156	276	272
SU_-_KAK_-_03	1	233	255	-9	191	151	231	218	264	239	158	278	272
SU-PAS-01	1	233	241	-9	179	149	227	216	264	237	156	276	266
SU-PAS-01	1	235	253	-9	179	149	229	218	264	239	164	278	266
SU-PAS-02	1	233	255	306	189	149	227	204	262	237	158	276	252
SU-PAS-02	1	233	259	306	199	151	227	218	264	239	162	282	252
SU-PAS-03	1	227	241	294	189	147	231	204	264	237	158	264	252
SU-PAS-03	1	233	249	306	191	149	231	222	264	239	178	282	272
SU-PAS-101	1	231	243	302	179	149	229	204	264	237	176	276	250
SU-PAS-101	1	231	259	306	181	149	231	218	264	239	178	276	250
SU-PAS-103	2	215	249	306	179	151	227	220	264	239	172	278	262
SU-PAS-103	2	229	257	308	191	163	229	220	266	241	176	278	262
SU-PAS-105	5	233	245	302	173	153	227	218	264	239	158	276	262
SU-PAS-105	5	233	255	312	181	155	229	218	266	243	160	278	264
SU-PAS-106	5	233	265	302	179	149	227	216	264	239	156	264	262
SU-PAS-106	5	233	267	308	197	151	227	216	264	239	176	264	266
SU-PAS-107	5	227	241	300	179	151	229	216	264	239	156	278	268
SU-PAS-107	5	227	251	306	191	155	229	218	266	241	156	278	268
SU-SLP-05	1	215	263	300	181	147	227	218	266	239	156	264	264
SU-SLP-05	1	233	265	302	191	149	231	218	266	241	176	272	264
VI-01	5	227	241	298	181	155	227	216	264	237	154	264	262
VI-01	5	233	245	308	191	155	227	218	266	241	156	274	272
VY-ALE-02	3	229	241	300	177	151	227	218	264	237	156	274	262
VY-ALE-02	3	233	245	306	195	151	233	218	266	237	156	278	262
VY-RAR-10	1	227	243	298	179	149	227	218	264	237	156	264	262
VY-RAR-10	1	233	255	308	191	151	229	218	266	239	176	278	264
VY-RAR-5	1	231	243	306	191	153	227	216	264	237	160	274	262
VY-RAR-5	1	233	259	306	191	155	227	218	264	241	178	282	264
X-02	7	213	239	298	179	149	227	234	262	237	172	268	262
X-02	7	213	243	306	181	151	229	234	262	237	176	272	262
X-03	7	213	239	298	179	149	227	234	262	237	172	268	262
X-03	7	213	243	306	181	151	229	234	262	237	176	272	262
ADR_B_03	1	231	243	-9	179	151	227	218	264	239	158	278	252
ADR_B_03	1	231	245	-9	191	151	231	218	266	239	164	278	266
B08	1	227	241	-9	175	151	227	216	264	237	166	274	262
B08	1	231	251	-9	179	155	233	224	266	237	166	276	268
BRTP21_9	1	227	241	-9	175	149	227	218	264	239	166	264	264
BRTP21_9	1	229	245	-9	175	151	231	218	266	239	174	278	272
III_1	5	227	241	-9	-9	149	229	218	264	237	158	276	262
III_1	5	233	245	-9	-9	151	229	218	266	239	176	278	264
III_2	5	229	241	-9	181	149	227	218	264	237	156	264	250
III_2	5	229	257	-9	195	151	227	218	266	239	158	278	262
III_3	5	229	243	-9	179	147	227	204	264	239	154	276	250
III_3	5	233	255	-9	181	149	231	218	264	239	176	278	262
III_6	5	-9	-9	-9	-9	-9	-9	218	264	237	168	264	262
III_6	5	-9	-9	-9	-9	-9	-9	218	264	241	178	284	268
III_8	5	227	241	300	175	149	229	218	262	239	-9	276	262
III_8	5	231	255	300	183	151	231	218	266	241	-9	278	264
JIZ_KAMM6	1	227	241	-9	179	151	227	218	264	-9	-9	272	-9
JIZ_KAMM6	1	231	259	-9	179	151	231	218	264	-9	-9	272	-9
JS_MK_01	1	229	245	300	179	151	227	218	264	237	166	268	-9
JS_MK_01	1	229	255	300	183	151	231	228	266	237	170	278	-9
JS_SKO_02	4	229	241	-9	183	147	227	218	264	239	156	274	262
JS_SKO_02	4	233	269	-9	191	151	231	218	264	241	156	278	266
JS_SKO_04	1	229	241	-9	179	147	229	216	264	-9	156	278	-9
JS_SKO_04	1	233	257	-9	183	149	231	218	264	-9	156	282	-9
JS_SKO_05	4	227	261	-9	-9	151	227	216	264	237	160	264	252
JS_SKO_05	4	231	261	-9	-9	153	229	218	264	241	160	278	264
JS_SKO_06	4	233	241	-9	-9	151	227	216	264	237	186	278	-9
JS_SKO_06	4	233	261	-9	-9	155	227	218	264	241	188	278	-9
JS_SKO_07	1	231	241	-9	-9	149	227	218	264	237	158	278	264
JS_SKO_07	1	233	243	-9	-9	149	231	218	266	241	166	278	272
KH_VOL_01	6	-9	-9	-9	-9	-9	-9	218	264	239	158	264	262
KH_VOL_01	6	-9	-9	-9	-9	-9	-9	218	264	239	158	278	266
KH_VOL_02	6	227	241	-9	-9	149	227	216	264	241	186	264	262
KH_VOL_02	6	227	259	-9	-9	153	227	218	266	243	186	284	264
KH_VOL_03	1	215	245	-9	179	149	227	218	262	239	158	278	252
KH_VOL_03	1	231	255	-9	179	151	227	220	264	243	158	282	268
KH_VOL_04	6	227	241	-9	-9	149	227	216	264	239	158	264	260
KH_VOL_04	6	233	245	-9	-9	151	227	218	266	239	158	274	262
KH_VOL_07	6	233	241	308	173	149	231	218	264	239	166	264	252
KH_VOL_07	6	235	245	308	179	153	233	220	266	241	176	274	264
KH_VOL_08	2	231	257	-9	-9	147	227	218	264	239	166	274	264
KH_VOL_08	2	233	257	-9	-9	151	231	220	264	239	176	276	268
KH_VOL_09	1	227	241	-9	-9	149	229	218	264	239	174	276	262
KH_VOL_09	1	233	241	-9	-9	151	229	220	264	243	174	278	264
KH_VOL_10	6	-9	-9	-9	-9	-9	-9	218	264	237	158	264	-9
KH_VOL_10	6	-9	-9	-9	-9	-9	-9	218	266	237	158	276	-9
PR_KLA_07	4	215	241	-9	189	149	227	204	266	237	-9	264	266
PR_KLA_07	4	231	257	-9	193	151	229	204	266	237	-9	278	266
TP_I_7	2	233	241	300	181	149	227	218	264	237	170	272	250
TP_I_7	2	233	245	300	195	151	229	218	266	239	172	278	266
SU_OBH_03	1	227	245	308	173	149	227	216	264	-9	158	274	266
SU_OBH_03	1	229	251	308	195	149	229	218	264	-9	158	282	266
SUM_NANA1	7	217	239	-9	-9	151	229	222	262	233	182	272	260
SUM_NANA1	7	217	239	-9	-9	157	229	226	264	237	182	272	266
TP126_10	1	227	255	294	181	153	227	218	264	239	158	272	264
TP126_10	1	231	257	308	191	155	229	218	266	239	176	278	266
TP126_11	1	229	245	-9	183	149	229	204	264	-9	-9	-9	-9
TP126_11	1	233	253	-9	191	151	229	218	264	-9	-9	-9	-9
TP126_13	1	231	241	-9	-9	149	227	204	262	237	156	264	250
TP126_13	1	233	245	-9	-9	151	231	216	266	239	160	284	266
TP126_15	2	233	241	-9	-9	151	227	216	264	237	-9	274	-9
TP126_15	2	235	241	-9	-9	153	233	216	264	239	-9	278	-9
TPI_1	1	233	241	-9	-9	151	227	204	264	237	158	278	252
TPI_1	1	233	241	-9	-9	151	229	216	266	241	162	278	266
TPI_2	1	233	245	300	173	151	227	216	266	237	156	274	264
TPI_2	1	233	251	300	179	153	227	218	266	241	162	278	266
TPI_3	1	229	245	300	179	151	227	216	264	237	156	274	264
TPI_3	1	233	245	306	193	151	231	216	266	239	158	278	266
V_3	1	231	245	-9	181	149	229	218	264	239	156	264	266
V_3	1	233	263	-9	181	153	231	218	266	239	162	278	272
V_5	1	227	241	-9	-9	149	227	218	262	237	176	276	252
V_5	1	233	241	-9	-9	151	231	218	266	241	176	278	264
VI_3	5	233	245	-9	-9	151	227	216	-9	-9	156	-9	-9
VI_3	5	233	245	-9	-9	153	227	218	-9	-9	158	-9	-9
VI_5	5	233	251	-9	173	147	227	216	264	237	158	278	252
VI_5	5	233	259	-9	191	151	239	218	266	241	176	278	252
X_1	7	-9	-9	-9	-9	-9	-9	234	262	237	172	268	262
X_1	7	-9	-9	-9	-9	-9	-9	234	262	237	176	272	262
X_5	7	213	239	306	181	149	227	234	262	237	172	268	262
X_5	7	213	243	306	183	151	229	234	262	237	176	272	262
X-04	7	213	239	298	179	149	227	234	262	237	172	268	262
X-04	7	213	243	306	181	151	229	234	262	237	176	272	262
kh-vol-101	6	227	245	-9	-9	149	229	218	264	239	158	264	262
kh-vol-101	6	233	267	-9	-9	149	229	218	264	239	158	278	266
kh-vol-106	6	227	241	-9	179	153	227	200	-9	247	-9	258	242
kh-vol-106	6	233	241	-9	179	159	229	246	-9	247	-9	262	244
kh-vol-107	6	233	241	-9	-9	149	227	218	264	237	176	264	272
kh-vol-107	6	233	255	-9	-9	151	229	218	264	241	176	278	272
kh-vol-21	6	227	241	-9	-9	153	227	216	264	239	158	276	260
kh-vol-21	6	235	259	-9	-9	153	231	218	266	241	160	278	266
kh-vol-22	6	227	241	296	191	151	231	218	264	237	158	274	264
kh-vol-22	6	233	243	296	191	151	231	218	266	239	166	278	272
kh-vol-23	6	227	245	286	-9	149	229	218	264	237	176	264	262
kh-vol-23	6	233	245	288	-9	151	229	218	266	243	176	274	266
kh-vol-24	6	227	245	-9	177	151	227	216	264	239	176	264	262
kh-vol-24	6	227	255	-9	189	153	231	218	266	239	176	278	264
kh-vol-25	6	227	241	-9	-9	147	227	218	264	239	156	278	252
kh-vol-25	6	231	241	-9	-9	151	229	218	264	239	166	278	262
kh-vol-27	6	231	241	-9	179	147	229	216	264	237	160	278	264
kh-vol-27	6	233	241	-9	187	153	233	218	264	239	178	278	272
kh-vol-28	6	233	243	-9	-9	149	227	216	264	239	158	278	262
kh-vol-28	6	235	249	-9	-9	151	231	216	264	239	172	278	268
kh-vol-29	6	227	-9	-9	-9	149	227	218	264	239	164	276	264
kh-vol-29	6	231	-9	-9	-9	149	231	218	266	241	174	278	266
kh-vol-513	6	-9	-9	-9	-9	147	-9	218	264	239	158	276	264
kh-vol-513	6	-9	-9	-9	-9	147	-9	218	266	241	158	276	272
kh-vol-519	6	227	241	-9	-9	149	227	216	264	-9	-9	-9	-9
kh-vol-519	6	227	259	-9	-9	153	227	218	266	-9	-9	-9	-9
kh-vol-530	6	233	259	-9	191	149	229	218	264	237	154	278	264
kh-vol-530	6	233	267	-9	191	151	229	218	264	239	160	278	266
kh-vol-6	6	231	241	-9	-9	147	227	216	264	237	164	264	262
kh-vol-6	6	233	259	-9	-9	149	227	218	264	239	176	280	266
kh-vol-714	1	227	245	298	179	149	227	216	264	237	156	264	250
kh-vol-714	1	231	257	298	191	149	227	224	264	239	156	278	262
kh-vol-VT	1	227	245	-9	175	149	229	216	264	237	156	278	252
kh-vol-VT	1	231	245	-9	181	149	231	218	266	239	176	278	264
kv-kli-1	1	227	241	298	191	151	227	216	264	239	158	274	252
kv-kli-1	1	229	241	306	191	151	231	216	266	239	176	278	272
kv-kli-3	1	227	245	-9	177	147	227	220	264	237	154	274	262
kv-kli-3	1	233	245	-9	181	155	231	220	266	239	156	276	272
kv-kli-4	1	231	241	-9	-9	147	227	216	264	237	160	276	268
kv-kli-4	1	235	255	-9	-9	149	227	218	266	237	160	282	270
kv-kli-5	1	233	241	294	179	149	227	216	264	239	158	276	252
kv-kli-5	1	233	255	294	191	151	229	218	264	241	176	278	260
lb-ker-1	1	229	241	294	177	149	227	216	264	237	164	264	252
lb-ker-1	1	233	255	294	189	153	231	218	264	237	176	264	264
lb-ker-10	1	227	241	-9	179	149	227	218	264	239	156	278	266
lb-ker-10	1	237	245	-9	193	151	233	218	266	241	160	278	266
lb-ker-7	1	233	241	-9	173	149	227	218	264	227	156	264	250
lb-ker-7	1	233	245	-9	187	153	231	218	264	237	164	278	250
lb-mik-1	1	231	241	306	179	149	227	204	264	237	156	276	262
lb-mik-1	1	233	241	306	191	153	227	204	264	241	178	278	264
lb-mik-2	1	231	241	-9	-9	149	227	204	264	237	156	276	262
lb-mik-2	1	233	241	-9	-9	153	227	218	264	241	178	278	264
lb-mik-4	1	233	245	294	179	151	227	216	264	237	164	278	272
lb-mik-4	1	233	253	306	183	153	231	216	266	239	192	278	272
tb-cb-12	1	-9	-9	-9	-9	149	-9	216	264	237	160	278	264
tb-cb-12	1	-9	-9	-9	-9	149	-9	220	266	239	176	280	266
tb-rp-1	1	227	241	-9	-9	151	229	204	264	237	156	278	262
tb-rp-1	1	233	245	-9	-9	153	231	218	266	237	176	278	264
tr-cb-1	1	231	245	-9	-9	149	229	218	264	237	156	264	252
tr-cb-1	1	233	247	-9	-9	151	229	218	266	239	158	276	272
tr-cb-8	1	227	261	-9	191	149	229	218	264	237	156	274	262
tr-cb-8	1	229	263	-9	199	151	231	218	266	239	164	278	268
tremsin-2	1	215	241	-9	179	151	227	218	264	237	160	264	270
tremsin-2	1	223	241	-9	179	153	239	218	266	239	176	278	270
tremsin-5	1	233	241	-9	-9	153	227	220	266	237	156	278	262
tremsin-5	1	235	245	-9	-9	153	227	220	266	239	160	278	264
tr-zo-2	1	227	241	-9	-9	151	227	216	264	239	156	278	262
tr-zo-2	1	229	241	-9	-9	153	229	216	266	239	176	278	264
tr-zo-3	1	231	241	-9	-9	151	227	216	264	239	176	274	264
tr-zo-3	1	231	263	-9	-9	153	229	218	264	241	176	278	266
tr-zo-4	4	231	247	-9	181	149	227	216	264	237	156	274	250
tr-zo-4	4	237	259	-9	187	149	227	218	266	241	156	276	266
tr-zo-8	1	231	259	-9	-9	153	227	218	264	237	156	264	262
tr-zo-8	1	233	259	-9	-9	155	231	218	264	239	160	278	264
