# Supplementary material for: Is Betula carpatica genetically distinctive? A morphometric, cytometric and molecular study of birches in the Bohemian Massif with a focus on Carpathian birch
Source: PLoS One. 2019 Oct 31;14(10):e0224387. doi: 10.1371/journal.pone.0224387 (PMC6822711; doi:10.1371/journal.pone.0224387)
Supplement: S4 File — Allele calls for triploid individuals. (TXT) [file pone.0224387.s011.txt]

rowlabel	PopInfo	LocL31	LocL54	LocL78	LocL022	LocL71	LocBema7	L012	Bema1	Bema11	L27	Bepl3	L34
Su-Jez-Sei	17	217	243	298	171	149	227	240	264	237	176	264	266
Su-Jez-Sei	17	221	255	300	179	151	229	242	266	245	182	266	266
Su-Jez-Sei	17	217	265	302	171	149	227	240	264	237	176	272	266
Su-PAS-04	18	233	247	294	173	147	225	216	262	237	168	264	256
Su-PAS-04	18	233	251	298	183	149	227	218	264	239	186	272	264
Su-PAS-04	18	233	259	300	195	153	225	216	266	237	168	282	268
tr-cb-2	18	213	241	-9	173	147	229	216	264	237	152	272	252
tr-cb-2	18	233	257	-9	179	151	229	218	266	241	158	274	264
tr-cb-2	18	213	261	-9	191	147	229	216	264	237	152	282	252
KH-NVOL-T	18	213	233	-9	191	149	227	218	262	239	158	268	260
KH-NVOL-T	18	231	245	-9	191	151	227	222	264	241	160	274	266
KH-NVOL-T	18	213	249	-9	191	149	227	218	266	239	158	278	270
