# Supplementary material for: Is Betula carpatica genetically distinctive? A morphometric, cytometric and molecular study of birches in the Bohemian Massif with a focus on Carpathian birch
Source: PLoS One. 2019 Oct 31;14(10):e0224387. doi: 10.1371/journal.pone.0224387 (PMC6822711; doi:10.1371/journal.pone.0224387)
Supplement: S5 File — Allele calls for tetraploid individuals. (TXT) [file pone.0224387.s012.txt]

rowlabel	PopInfo	LocL31	LocL54	LocL78	LocL022	LocL71	LocBema7	L012	Bema1	Bema11	L27	Bepl3	L34
VI-04	13	217	235	300	177	147	227	216	264	235	154	270	256
VI-04	13	217	245	302	191	151	229	218	264	241	156	272	264
VI-04	13	217	235	300	177	147	227	216	264	235	154	270	256
VI-04	13	217	235	300	177	147	227	216	264	235	154	270	256
K1	8	213	239	294	177	147	227	216	264	237	168	272	256
K1	8	213	249	300	181	149	229	218	264	237	178	274	266
K1	8	213	251	306	199	151	227	232	264	237	168	272	272
K1	8	213	261	312	201	153	227	216	264	237	168	272	256
K10	8	217	233	294	171	147	227	222	264	237	156	268	256
K10	8	217	249	300	181	149	231	222	266	239	158	270	266
K10	8	217	253	306	185	151	227	222	264	241	170	274	256
K10	8	217	233	294	197	147	227	222	264	237	178	268	256
K2	8	213	235	-9	177	147	229	214	264	237	152	272	260
K2	8	221	245	-9	187	151	231	216	264	239	164	274	272
K2	8	213	251	-9	189	147	229	218	264	237	152	282	260
K2	8	213	259	-9	177	147	229	226	264	237	152	272	260
K3	8	213	245	294	177	147	227	218	264	237	154	264	256
K3	8	217	249	298	187	151	229	218	264	243	156	270	266
K3	8	213	253	308	193	153	231	218	264	237	154	272	256
K3	8	213	245	310	195	147	227	218	264	237	154	264	256
K4	8	213	239	294	185	147	227	218	262	237	154	268	262
K4	8	213	249	304	189	151	227	218	264	239	182	270	262
K4	8	213	239	312	191	153	227	218	266	243	154	272	262
K4	8	213	239	294	199	147	227	218	262	237	154	278	262
K5	8	213	239	294	179	147	227	216	262	237	154	268	266
K5	8	221	249	296	185	149	227	224	264	239	156	272	266
K5	8	213	239	312	189	153	227	236	266	237	182	276	266
K5	8	213	239	294	201	157	227	216	262	237	154	278	266
K6	8	225	235	294	171	147	227	214	266	237	160	270	256
K6	8	225	245	296	179	149	235	218	266	241	170	272	266
K6	8	225	249	306	185	151	227	214	266	237	160	274	256
K6	8	225	235	294	187	153	227	214	266	237	160	270	256
K8	10	213	235	-9	-9	149	-9	218	262	-9	164	-9	-9
K8	10	217	239	-9	-9	151	-9	222	264	-9	168	-9	-9
K8	10	227	241	-9	-9	153	-9	218	266	-9	164	-9	-9
K8	10	229	251	-9	-9	149	-9	218	262	-9	164	-9	-9
K9	10	213	235	294	175	147	227	216	262	237	152	272	252
K9	10	221	249	296	185	149	229	216	264	239	154	276	256
K9	10	225	263	298	187	151	231	216	266	237	162	278	262
K9	10	213	235	294	175	147	227	216	262	237	170	272	252
KH-BOZ-01	12	213	245	300	185	147	227	214	262	229	156	270	252
KH-BOZ-01	12	213	249	302	187	149	229	220	264	237	166	272	256
KH-BOZ-01	12	213	261	300	193	151	227	214	266	239	172	274	262
KH-BOZ-01	12	213	245	300	185	153	227	214	262	229	156	270	252
KH-BOZ-03	12	213	249	298	175	149	225	218	264	237	154	264	256
KH-BOZ-03	12	217	249	306	177	151	229	218	266	237	158	268	256
KH-BOZ-03	12	213	249	308	189	153	231	218	264	237	160	278	256
KH-BOZ-03	12	213	249	298	175	149	225	218	264	237	170	264	256
KH-BOZ-05	13	213	245	298	173	147	227	216	262	237	154	264	256
KH-BOZ-05	13	213	251	300	179	149	231	220	266	239	168	270	262
KH-BOZ-05	13	213	259	302	189	153	227	216	262	237	154	274	266
KH-BOZ-05	13	213	245	298	193	147	227	216	262	237	154	278	268
KH-BOZ-06	12	213	241	300	169	149	227	222	262	237	162	264	260
KH-BOZ-06	12	213	245	304	181	151	231	230	266	241	178	272	264
KH-BOZ-06	12	213	247	306	187	153	227	232	262	237	162	274	266
KH-BOZ-06	12	213	263	300	169	149	227	222	262	237	162	276	260
KH-BOZ-07	12	213	241	294	165	147	227	220	264	237	154	272	252
KH-BOZ-07	12	215	245	298	185	151	229	228	266	239	154	282	256
KH-BOZ-07	12	227	249	300	165	147	227	220	264	237	154	272	262
KH-BOZ-07	12	213	241	304	165	147	227	220	264	237	154	272	266
KH-BOZ-08	12	213	247	296	181	147	227	222	264	237	154	264	248
KH-BOZ-08	12	231	247	298	183	149	231	222	264	239	156	268	256
KH-BOZ-08	12	213	247	300	189	153	227	222	264	237	166	272	260
KH-BOZ-08	12	213	247	296	191	147	227	222	264	237	154	278	248
KH-BOZ-09	12	213	239	298	165	147	227	216	264	237	158	270	252
KH-BOZ-09	12	227	243	300	181	149	229	216	264	239	164	274	266
KH-BOZ-09	12	213	247	298	185	153	233	216	264	237	168	276	252
KH-BOZ-09	12	213	263	298	197	159	227	216	264	237	182	278	252
KH-BOZ-10	12	213	243	294	179	147	227	210	264	237	152	272	260
KH-BOZ-10	12	215	247	298	187	149	229	210	266	239	156	274	262
KH-BOZ-10	12	213	261	300	179	159	231	210	264	241	168	280	266
KH-BOZ-10	12	213	243	302	179	147	233	210	264	237	170	272	260
KH-BOZ-11	13	-9	-9	-9	-9	-9	-9	212	264	237	154	272	252
KH-BOZ-11	13	-9	-9	-9	-9	-9	-9	234	264	239	158	274	256
KH-BOZ-11	13	-9	-9	-9	-9	-9	-9	212	264	243	154	272	252
KH-BOZ-11	13	-9	-9	-9	-9	-9	-9	212	264	237	154	272	252
KH-BOZ-12	12	213	233	298	181	147	225	216	264	235	158	264	252
KH-BOZ-12	12	225	243	300	183	151	227	216	266	237	158	272	256
KH-BOZ-12	12	229	233	306	189	155	229	216	264	239	158	264	252
KH-BOZ-12	12	213	233	310	201	157	225	216	264	235	158	264	252
KH-BOZ-13	12	225	249	292	177	149	225	216	264	237	166	268	262
KH-BOZ-13	12	229	251	294	183	151	227	220	266	239	170	274	264
KH-BOZ-13	12	225	249	300	187	155	239	216	264	237	172	278	266
KH-BOZ-13	12	225	249	308	189	149	225	216	264	237	166	282	262
KH-NDR-01	13	213	251	292	175	147	227	216	262	237	166	264	252
KH-NDR-01	13	225	257	300	183	151	229	218	264	241	172	268	264
KH-NDR-01	13	213	251	302	187	147	227	216	266	237	166	264	252
KH-NDR-01	13	213	251	308	199	147	227	216	262	237	166	264	252
KH-NDR-02	9	213	241	298	181	149	227	218	264	237	168	264	262
KH-NDR-02	9	227	247	300	183	153	237	224	264	239	170	272	266
KH-NDR-02	9	213	251	306	185	149	227	218	264	243	168	274	262
KH-NDR-02	9	213	241	310	187	149	227	218	264	237	168	276	262
KH-NDR-05	12	213	249	294	177	147	225	220	262	237	154	270	262
KH-NDR-05	12	213	249	300	179	149	227	230	264	239	172	272	264
KH-NDR-05	12	213	249	294	185	151	229	232	266	241	154	274	270
KH-NDR-05	12	213	249	294	177	147	233	220	262	237	154	278	262
KH-NDR-06	12	213	241	300	175	147	227	234	264	237	162	264	252
KH-NDR-06	12	213	245	300	177	151	231	234	266	239	174	274	256
KH-NDR-06	12	213	247	300	185	153	227	234	264	259	162	278	252
KH-NDR-06	12	213	241	300	191	147	227	234	264	237	162	264	252
KH-PRE-01	12	213	241	300	175	149	227	226	262	235	154	268	266
KH-PRE-01	12	217	251	302	183	151	229	234	264	239	162	272	266
KH-PRE-01	12	213	261	306	187	161	227	226	266	243	172	274	266
KH-PRE-01	12	213	241	300	175	149	227	226	262	235	196	268	266
KH-PRE-02	12	213	241	300	175	149	227	226	262	235	154	268	266
KH-PRE-02	12	217	251	302	183	151	229	234	264	239	162	272	266
KH-PRE-02	12	213	261	306	187	161	227	226	266	243	154	274	266
KH-PRE-02	12	213	241	300	175	149	227	226	262	235	154	268	266
KH-SPI-01	12	213	243	298	181	139	225	232	262	235	154	264	264
KH-SPI-01	12	229	245	300	183	147	227	232	264	237	174	268	266
KH-SPI-01	12	213	255	312	189	151	229	232	266	239	154	276	268
KH-SPI-01	12	213	261	298	191	139	225	232	262	235	154	278	264
KH-SPI-02	12	213	245	294	177	147	225	216	264	237	170	272	252
KH-SPI-02	12	217	249	300	179	151	227	218	266	239	178	274	260
KH-SPI-02	12	221	259	302	187	147	225	216	264	237	170	276	266
KH-SPI-02	12	213	261	294	189	147	225	216	264	237	170	272	268
KH-SPI-03	12	217	235	298	173	147	227	216	264	237	154	264	262
KH-SPI-03	12	221	239	306	175	149	229	236	266	239	162	268	264
KH-SPI-03	12	217	243	298	177	151	231	216	264	237	154	270	266
KH-SPI-03	12	217	251	298	185	153	233	216	264	237	154	272	262
KH-SPI-04	12	213	245	294	175	139	225	222	262	235	154	268	252
KH-SPI-04	12	217	249	306	177	149	227	222	264	237	154	272	256
KH-SPI-04	12	213	245	294	181	151	229	222	266	239	154	274	252
KH-SPI-04	12	213	245	294	187	139	225	222	262	241	154	268	252
KH-SPI-05	12	213	241	294	177	149	227	228	262	237	154	264	256
KH-SPI-05	12	213	251	298	179	153	229	230	264	239	168	274	256
KH-SPI-05	12	213	259	294	187	149	227	228	266	237	154	282	256
KH-SPI-05	12	213	261	294	191	149	227	228	262	237	154	264	256
KH-SPI-06	12	213	235	292	171	143	225	206	264	237	156	268	260
KH-SPI-06	12	217	241	298	179	147	227	206	264	239	162	272	262
KH-SPI-06	12	213	247	302	183	151	231	206	264	237	156	282	268
KH-SPI-06	12	213	259	306	185	153	225	206	264	237	156	268	260
KH-SPI-07	12	213	249	298	175	147	227	218	262	237	154	264	250
KH-SPI-07	12	219	259	300	177	149	229	230	264	239	168	274	256
KH-SPI-07	12	221	249	302	179	151	227	218	266	237	154	282	266
KH-SPI-07	12	227	249	308	187	147	227	218	262	237	154	264	268
KH-SPI-08	12	221	239	300	175	147	227	212	262	235	162	272	252
KH-SPI-08	12	227	249	302	179	149	231	212	264	237	168	274	268
KH-SPI-08	12	221	239	300	185	151	227	212	262	239	174	272	252
KH-SPI-08	12	221	239	300	175	147	227	212	262	235	162	272	252
KH-SPI-09	12	213	241	298	179	147	227	230	262	237	154	272	260
KH-SPI-09	12	213	261	300	183	151	229	230	264	239	156	274	262
KH-SPI-09	12	213	241	302	185	153	227	230	262	241	154	276	266
KH-SPI-09	12	213	241	308	187	147	227	230	262	237	154	282	260
KH-VJJ-01	12	213	243	298	165	147	227	208	264	237	156	274	252
KH-VJJ-01	12	215	249	300	179	149	239	220	266	237	158	278	266
KH-VJJ-01	12	213	253	298	185	151	227	208	264	237	156	274	252
KH-VJJ-01	12	213	263	298	191	147	227	208	264	237	156	274	252
KH-VJJ-02	8	213	241	300	177	143	227	226	264	235	160	272	252
KH-VJJ-02	8	217	249	304	179	147	229	234	266	237	180	278	260
KH-VJJ-02	8	213	241	306	177	149	231	226	264	239	186	272	272
KH-VJJ-02	8	213	241	308	177	153	237	226	264	241	160	272	252
KI-2	12	213	245	296	171	147	227	206	262	233	154	270	252
KI-2	12	217	247	308	179	149	239	218	264	237	156	272	256
KI-2	12	213	265	310	187	147	227	206	266	239	164	274	262
KI-2	12	213	245	296	171	147	227	206	262	233	154	270	252
KI-3	12	213	245	296	177	149	227	204	264	233	154	268	256
KI-3	12	217	247	306	179	151	229	206	264	235	156	272	256
KI-3	12	213	249	308	187	149	239	218	264	237	162	274	256
KI-3	12	213	245	310	177	149	227	234	264	233	154	268	256
KI-4	12	217	239	298	175	147	227	216	262	235	156	264	252
KI-4	12	217	247	302	179	151	229	218	264	237	176	268	256
KI-4	12	217	249	306	187	153	227	228	262	239	156	270	262
KI-4	12	217	251	298	175	147	227	216	262	241	156	264	266
KI-5	12	213	241	304	179	147	227	218	264	237	154	264	256
KI-5	12	221	245	306	189	151	231	218	264	239	164	270	262
KI-5	12	213	265	308	179	153	227	218	264	237	168	278	256
KI-5	12	213	241	304	179	147	227	218	264	237	170	264	256
KII-04	12	217	239	298	171	149	225	212	264	237	154	264	252
KII-04	12	229	241	312	177	151	227	214	266	239	170	274	256
KII-04	12	217	239	298	193	153	229	212	264	237	154	282	266
KII-04	12	217	239	298	171	149	225	212	264	237	154	264	252
KII-05	12	213	239	298	175	149	225	232	264	237	154	264	252
KII-05	12	213	241	306	177	151	227	232	266	239	170	274	266
KII-05	12	213	247	298	179	149	229	232	264	237	182	276	252
KII-05	12	213	239	298	187	149	231	232	264	237	154	278	252
KII-06	12	213	239	296	181	149	225	214	262	237	160	268	266
KII-06	12	221	245	298	183	151	227	220	264	239	162	270	268
KII-06	12	213	249	302	187	149	225	232	262	237	174	278	266
KII-06	12	213	239	308	193	149	225	214	262	237	178	268	266
KII-07	12	213	239	296	171	149	225	212	264	235	170	274	252
KII-07	12	229	251	298	177	151	227	214	266	237	174	276	256
KII-07	12	213	239	308	191	149	231	232	264	239	170	278	262
KII-07	12	213	239	296	193	149	225	212	264	235	170	282	252
KII-08	12	213	239	296	177	147	225	216	262	235	160	264	256
KII-08	12	213	245	298	185	151	227	234	264	237	162	272	262
KII-08	12	213	253	296	177	155	229	216	262	239	160	274	266
KII-08	12	213	239	296	177	147	225	216	262	235	160	264	256
KII-09	12	213	233	298	171	149	227	216	262	237	156	264	262
KII-09	12	217	241	308	177	151	231	234	264	239	158	268	264
KII-09	12	213	243	298	185	153	227	216	262	241	168	272	266
KII-09	12	213	233	298	193	149	227	216	262	237	156	276	268
KII-10	12	219	233	296	177	151	227	216	262	237	162	268	252
KII-10	12	221	243	298	183	153	231	220	264	239	174	276	256
KII-10	12	225	245	306	187	167	227	226	262	237	162	268	266
KII-10	12	219	251	296	193	151	227	232	262	237	162	268	252
KII-11	12	213	233	298	175	149	225	216	262	235	156	268	252
KII-11	12	217	249	300	187	151	227	218	264	237	158	272	262
KII-11	12	213	269	310	189	155	229	216	266	239	174	276	264
KII-11	12	213	233	312	193	149	225	216	262	235	156	268	252
KII-12	12	213	239	298	187	149	225	216	262	237	158	264	252
KII-12	12	217	245	302	189	153	227	218	264	239	178	268	256
KII-12	12	213	251	306	193	149	231	234	266	237	158	272	266
KII-12	12	213	239	298	187	149	225	216	262	237	158	264	252
KII-13	12	213	241	294	171	149	227	214	264	237	154	268	252
KII-13	12	213	245	300	177	151	227	216	266	241	162	272	256
KII-13	12	213	249	302	187	155	227	220	264	237	174	274	252
KII-13	12	213	251	294	193	149	227	222	264	237	154	278	252
KII-14	12	213	241	298	171	147	225	218	264	237	154	264	252
KII-14	12	215	251	302	185	151	229	224	264	239	158	268	256
KII-14	12	213	253	298	187	147	231	234	264	237	164	264	262
KII-14	12	213	271	298	193	147	225	218	264	237	168	264	266
KII-15	12	213	241	296	171	149	225	218	264	237	154	264	252
KII-15	12	213	247	300	177	151	227	224	266	239	160	274	256
KII-15	12	213	249	306	183	161	225	232	264	237	154	276	266
KII-15	12	213	255	296	171	149	225	218	264	237	154	286	252
KII-16	12	213	249	298	177	147	225	212	264	235	156	264	256
KII-16	12	225	251	300	179	149	227	216	266	239	158	268	256
KII-16	12	231	253	306	189	151	229	218	264	235	164	276	256
KII-16	12	213	249	312	177	147	225	230	264	235	172	264	256
KII-17	12	213	241	296	181	151	225	212	266	237	162	264	256
KII-17	12	215	245	298	183	155	227	218	266	237	168	276	256
KII-17	12	213	241	306	185	151	229	212	266	237	172	282	256
KII-17	12	213	241	312	187	151	225	212	266	237	162	264	256
KII-18	12	213	241	292	177	149	225	216	264	237	156	264	266
KII-18	12	213	245	298	183	151	229	218	266	237	160	272	268
KII-18	12	213	253	292	185	153	225	216	264	237	168	274	266
KII-18	12	213	241	292	193	149	225	216	264	237	156	286	266
KII-19	12	213	239	294	175	149	227	218	264	237	152	272	244
KII-19	12	217	241	298	185	153	229	218	266	239	154	274	252
KII-19	12	213	251	294	199	149	231	218	264	237	156	276	256
KII-19	12	213	239	294	175	149	227	218	264	237	164	272	244
KII-20	12	215	241	298	177	147	225	218	264	237	154	268	252
KII-20	12	225	245	306	185	149	227	218	266	239	156	272	262
KII-20	12	215	253	298	193	151	229	218	264	237	162	274	264
KII-20	12	215	255	298	177	155	225	218	264	237	154	268	252
KII-21	12	215	245	296	171	149	225	218	262	235	154	264	252
KII-21	12	217	251	300	187	151	227	218	266	237	162	272	262
KII-21	12	215	245	308	189	153	225	218	262	239	174	276	252
KII-21	12	215	245	296	171	149	225	218	262	235	154	264	252
KII-22	12	213	239	298	165	147	227	216	264	237	172	272	244
KII-22	12	217	245	300	181	149	231	216	266	239	178	272	252
KII-22	12	213	239	312	193	151	227	216	264	237	172	272	262
KII-22	12	213	239	298	165	153	227	216	264	237	172	272	244
KIII-1	12	213	235	302	177	149	225	212	266	237	154	272	252
KIII-1	12	217	239	304	179	151	227	216	266	237	158	274	256
KIII-1	12	213	253	302	187	149	229	218	266	237	166	282	264
KIII-1	12	213	235	302	193	149	225	212	266	237	154	272	252
KIII-2	12	213	235	298	177	151	227	216	264	237	158	264	256
KIII-2	12	213	239	302	179	151	229	232	266	237	164	272	266
KIII-2	12	213	243	298	185	151	227	216	264	237	172	264	256
KIII-2	12	213	245	298	177	151	227	216	264	237	158	264	256
KIII-3	12	215	233	298	181	141	225	212	264	237	160	264	264
KIII-3	12	217	243	306	185	149	227	216	264	239	164	272	266
KIII-3	12	229	245	312	187	141	225	220	264	241	160	274	264
KIII-3	12	215	261	298	181	141	225	212	264	237	160	264	264
KIII-4	12	213	239	292	165	147	227	212	264	237	158	264	252
KIII-4	12	227	245	300	181	151	229	212	264	239	162	270	256
KIII-4	12	213	239	312	165	153	227	212	264	237	172	276	266
KIII-4	12	213	239	292	165	147	227	212	264	237	158	264	252
KIII-5	12	215	233	296	177	149	227	212	264	237	156	264	264
KIII-5	12	217	241	300	181	151	231	214	266	239	160	268	266
KIII-5	12	221	245	302	193	153	227	218	264	237	174	272	264
KIII-5	12	215	249	306	177	149	227	232	264	237	178	264	264
KIII-6	12	213	245	296	175	143	225	212	262	233	156	264	264
KIII-6	12	217	249	298	179	147	227	216	266	237	156	268	266
KIII-6	12	213	251	312	181	151	229	234	262	239	156	274	264
KIII-6	12	213	245	296	185	143	225	212	262	233	156	276	264
KIV-02	12	213	243	294	173	149	227	216	264	237	156	274	256
KIV-02	12	213	249	298	175	151	233	218	264	239	168	276	262
KIV-02	12	213	255	304	177	153	227	228	264	237	156	278	270
KIV-02	12	213	243	306	179	149	227	236	264	237	156	286	256
KIV-03	12	213	237	298	177	147	227	206	264	237	156	270	252
KIV-03	12	215	243	300	187	149	231	218	266	239	162	272	256
KIV-03	12	213	249	304	191	147	227	222	264	241	174	278	252
KIV-03	12	213	237	298	177	147	227	206	264	237	156	270	252
KIV-04	13	213	241	298	171	147	225	212	264	235	166	264	256
KIV-04	13	215	243	302	179	151	227	216	266	237	170	272	264
KIV-04	13	213	249	304	187	147	231	218	264	239	166	274	256
KIV-04	13	213	251	306	189	147	225	212	264	235	166	276	256
KIV-07	12	213	239	-9	175	147	229	218	264	237	166	264	252
KIV-07	12	217	241	-9	179	151	231	232	264	239	170	264	266
KIV-07	12	213	243	-9	187	153	233	218	264	237	166	264	252
KIV-07	12	213	239	-9	175	147	229	218	264	237	166	264	252
KIV-08	11	213	239	298	175	147	227	218	264	237	156	268	252
KIV-08	11	231	257	306	179	149	231	232	264	239	158	272	256
KIV-08	11	213	239	314	187	147	227	234	264	237	160	268	252
KIV-08	11	213	239	298	175	147	227	218	264	237	156	268	252
KIV-09	11	213	241	296	175	147	227	216	264	235	154	264	252
KIV-09	11	221	249	306	179	151	229	218	266	237	172	268	256
KIV-09	11	231	241	296	185	153	227	230	264	239	154	264	262
KIV-09	11	213	241	296	187	147	227	234	264	235	154	264	252
KIV-10	11	213	239	304	171	147	227	212	262	235	160	264	252
KIV-10	11	213	241	306	175	149	229	216	264	237	168	268	256
KIV-10	11	213	249	308	179	153	227	218	262	239	160	276	252
KIV-10	11	213	239	312	187	147	227	220	262	235	160	264	252
KIV-11	11	213	239	294	171	147	227	208	262	237	156	264	252
KIV-11	11	231	245	296	177	151	231	212	266	239	166	272	256
KIV-11	11	213	249	298	189	147	227	216	262	237	156	278	262
KIV-11	11	213	239	300	191	147	227	222	262	237	156	264	266
KIV-12	11	213	241	300	171	147	227	216	264	233	168	272	264
KIV-12	11	217	249	302	183	151	227	216	266	237	190	274	266
KIV-12	11	219	241	304	189	153	227	216	264	241	168	276	264
KIV-12	11	227	241	300	191	147	227	216	264	233	168	272	264
KIV-13	14	213	237	292	171	147	227	212	264	233	156	268	256
KIV-13	14	231	239	294	179	149	227	218	266	237	162	272	264
KIV-13	14	213	249	298	187	153	227	234	264	239	166	274	268
KIV-13	14	213	237	312	189	161	227	212	264	233	156	268	256
KIV-14	12	213	239	298	179	149	225	216	262	237	166	274	266
KIV-14	12	227	245	300	187	151	227	220	264	239	168	278	268
KIV-14	12	213	247	304	189	149	225	216	266	241	170	274	266
KIV-14	12	213	249	306	179	149	225	216	262	237	166	274	266
KIV-16	12	213	243	300	171	147	225	218	264	235	170	270	262
KIV-16	12	213	245	302	187	153	227	222	266	237	176	272	266
KIV-16	12	213	257	306	189	147	229	218	272	241	180	276	262
KIV-16	12	213	259	300	197	147	225	218	264	235	170	270	262
KIV-17	11	213	239	292	177	147	225	218	262	237	162	268	256
KIV-17	11	213	247	298	179	149	229	230	264	239	164	272	260
KIV-17	11	213	239	300	181	153	231	234	266	245	162	268	266
KIV-17	11	213	239	302	177	147	225	218	262	237	162	268	256
KIV-18	12	213	239	298	175	147	227	224	262	237	154	270	256
KIV-18	12	213	241	306	179	149	229	224	264	239	154	278	256
KIV-18	12	213	243	308	187	153	227	224	266	245	154	270	256
KIV-18	12	213	249	298	191	147	227	224	262	237	154	270	256
KIV-19	12	213	241	300	177	149	227	216	264	237	160	268	262
KIV-19	12	213	249	306	185	153	229	232	266	239	182	274	264
KIV-19	12	213	241	308	187	149	227	216	264	237	190	268	262
KIV-19	12	213	241	300	199	149	227	216	264	237	160	268	262
KIV-20	12	213	249	298	179	147	227	216	262	235	156	264	252
KIV-20	12	231	263	306	187	149	229	218	264	237	158	268	256
KIV-20	12	213	249	308	189	151	231	216	266	239	176	272	264
KIV-20	12	213	249	298	179	147	227	216	262	235	156	276	266
KIV-21	12	213	239	294	179	147	227	208	262	233	158	264	252
KIV-21	12	217	249	300	181	149	231	216	264	237	160	268	256
KIV-21	12	213	261	304	183	151	233	208	266	239	174	272	262
KIV-21	12	213	239	294	185	147	227	208	262	233	158	276	266
KIV-22	12	217	239	298	175	147	227	206	264	235	154	264	252
KIV-22	12	217	249	302	179	151	229	216	266	237	160	270	256
KIV-22	12	217	239	306	185	153	231	230	264	239	170	272	262
KIV-22	12	217	239	308	175	147	227	236	264	235	172	278	264
KIV-23	12	215	249	300	177	149	227	206	262	235	154	264	256
KIV-23	12	217	251	302	179	151	227	218	264	237	154	268	262
KIV-23	12	215	249	306	189	153	227	206	266	241	154	272	266
KIV-23	12	215	249	300	177	149	227	206	262	235	154	274	256
KIV-24	12	213	239	296	179	147	225	204	262	235	154	268	262
KIV-24	12	231	241	300	181	149	227	230	264	237	156	274	266
KIV-24	12	213	245	304	189	151	229	234	266	235	154	276	262
KIV-24	12	213	251	296	199	147	225	204	262	235	154	278	262
KIV-25	12	213	239	294	175	147	227	222	262	237	164	268	252
KIV-25	12	215	243	296	177	151	227	228	264	239	178	272	256
KIV-25	12	225	249	302	183	147	227	232	262	241	164	278	262
KIV-25	12	227	239	308	185	147	227	222	262	237	164	280	252
KIV-26	12	213	241	302	177	149	227	240	262	237	154	272	262
KIV-26	12	217	249	304	181	151	227	242	264	237	162	282	262
KIV-26	12	225	241	306	189	153	227	240	266	237	164	272	262
KIV-26	12	227	241	310	177	149	227	240	262	237	154	272	262
KIV-27	12	213	247	298	177	149	227	206	266	237	154	264	252
KIV-27	12	213	249	306	181	151	227	212	266	239	158	268	262
KIV-27	12	213	251	298	189	153	227	214	266	237	172	272	252
KIV-27	12	213	259	298	177	149	227	206	266	237	154	264	252
KIV-28	12	213	241	298	171	151	225	216	264	235	162	268	252
KIV-28	12	221	247	308	175	153	227	218	266	237	176	270	256
KIV-28	12	227	249	298	177	151	225	232	264	239	178	272	262
KIV-28	12	231	251	298	181	151	225	216	264	235	180	268	252
KIV-30	12	213	241	300	179	149	227	218	262	237	162	272	256
KIV-30	12	213	247	302	185	151	227	218	264	239	188	274	256
KIV-30	12	213	249	304	199	153	227	218	266	241	162	276	256
KIV-30	12	213	251	316	179	149	227	218	262	237	162	278	256
KIV-31	12	213	239	300	171	147	229	222	264	237	156	268	252
KIV-31	12	215	251	302	179	151	231	226	266	237	162	272	256
KIV-31	12	213	257	306	189	153	229	236	264	237	178	274	264
KIV-31	12	213	261	300	199	147	229	222	264	237	156	268	252
KIV-32	12	213	249	300	173	149	227	208	262	235	154	264	252
KIV-32	12	217	253	304	179	151	229	214	264	237	154	272	256
KIV-32	12	213	249	306	185	153	231	222	266	239	154	274	260
KIV-32	12	213	249	312	173	161	227	208	262	235	154	264	252
KLAN1	8	213	247	298	173	147	227	240	262	237	152	264	256
KLAN1	8	215	249	300	177	149	227	240	262	239	154	272	266
KLAN1	8	231	251	298	173	151	227	240	262	241	164	276	272
KLAN1	8	213	247	298	173	147	227	240	262	237	152	264	256
KLAN10	10	215	241	296	185	147	225	216	264	235	156	264	256
KLAN10	10	217	243	300	189	151	227	218	266	237	166	272	262
KLAN10	10	215	261	296	191	147	229	228	264	235	176	280	256
KLAN10	10	215	241	296	195	147	225	216	264	235	156	264	256
KLAN2	8	213	243	302	175	147	227	216	262	237	170	264	252
KLAN2	8	225	245	302	181	151	229	216	264	239	170	268	256
KLAN2	8	213	251	302	183	147	227	216	266	237	170	274	252
KLAN2	8	213	243	302	193	147	227	216	262	237	170	276	252
KLAN3	8	213	241	-9	173	147	227	220	264	235	168	272	250
KLAN3	8	213	245	-9	187	151	227	224	266	237	170	274	256
KLAN3	8	213	249	-9	193	153	227	220	264	239	180	272	250
KLAN3	8	213	251	-9	173	147	227	220	264	235	168	272	250
KLAN4	8	213	241	296	173	145	227	204	264	237	154	272	252
KLAN4	8	217	245	300	181	147	227	214	266	237	164	278	256
KLAN4	8	213	249	306	187	149	227	216	264	237	154	272	252
KLAN4	8	213	251	296	173	145	227	204	264	237	154	272	252
KLAN5	9	217	243	296	175	147	227	216	264	237	156	264	256
KLAN5	9	217	247	298	177	151	229	218	264	237	166	268	256
KLAN5	9	217	255	300	189	153	231	234	264	237	156	272	256
KLAN5	9	217	243	304	175	169	227	216	264	237	156	274	256
KLAN6	8	213	243	298	185	147	227	216	264	235	168	268	256
KLAN6	8	217	249	300	187	149	231	218	266	237	174	272	256
KLAN6	8	213	251	304	191	153	227	228	264	235	176	274	256
KLAN6	8	213	261	298	185	147	227	238	264	235	182	268	256
KLAN9	8	213	241	294	187	147	227	218	264	237	154	272	262
KLAN9	8	213	245	296	189	151	231	218	266	239	158	274	264
KLAN9	8	213	249	302	191	153	223	218	264	241	180	272	262
KLAN9	8	213	261	304	187	147	227	218	264	237	154	272	262
KV-10	12	213	241	294	187	151	227	218	262	235	166	268	252
KV-10	12	213	245	300	191	151	229	224	264	237	174	272	256
KV-10	12	213	251	306	195	151	237	226	262	235	178	268	260
KV-10	12	213	253	294	187	151	227	218	262	235	180	268	264
KV2	13	213	247	296	177	147	225	218	264	235	168	264	250
KV2	13	227	249	306	185	149	227	232	266	237	172	272	256
KV2	13	213	253	308	189	151	229	218	264	239	176	274	250
KV2	13	213	257	296	203	153	231	218	264	235	168	264	250
KV3	14	213	247	296	177	147	225	218	264	235	168	264	250
KV3	14	227	249	306	185	149	227	232	266	237	172	272	256
KV3	14	213	253	308	189	151	229	218	264	239	176	274	266
KV3	14	213	257	296	203	153	231	218	264	235	168	264	250
KV6	12	213	245	296	175	147	225	206	264	235	154	268	262
KV6	12	217	249	298	183	151	227	216	266	237	172	272	266
KV6	12	213	269	302	189	153	233	218	264	241	176	280	262
KV6	12	213	245	306	193	147	225	206	264	235	154	268	262
KV7	12	213	241	298	171	147	227	218	264	237	154	264	260
KV7	12	213	249	300	181	151	231	232	266	239	166	268	264
KV7	12	213	253	306	183	153	227	218	264	243	154	274	266
KV7	12	213	241	298	187	147	227	218	264	237	154	264	260
KV-8	12	213	243	294	171	151	225	216	264	237	186	264	252
KV-8	12	217	249	300	177	153	227	216	264	237	188	272	256
KV-8	12	221	253	304	187	151	225	216	264	237	186	274	264
KV-8	12	213	243	294	171	151	225	216	264	237	186	278	266
KV-9	14	213	239	300	171	147	225	218	262	237	154	264	252
KV-9	14	221	241	302	179	149	227	226	264	243	186	272	256
KV-9	14	213	251	304	189	151	225	218	262	237	154	274	264
KV-9	14	213	253	300	171	147	225	218	262	237	154	276	266
PAN1	12	213	245	292	175	147	225	218	262	229	156	268	252
PAN1	12	217	249	300	189	149	227	230	264	237	176	270	262
PAN1	12	213	261	304	195	151	231	240	266	239	156	272	266
PAN1	12	213	245	306	201	147	225	218	262	229	156	268	252
PAN2	12	213	243	292	179	147	227	208	262	235	168	270	262
PAN2	12	221	245	294	185	149	229	216	266	237	176	272	266
PAN2	12	213	247	304	189	151	227	230	262	239	168	270	262
PAN2	12	213	261	292	201	147	227	208	262	235	168	270	262
PAN3	12	213	237	292	171	147	227	208	262	235	168	268	252
PAN3	12	221	249	302	179	149	229	230	262	239	170	272	252
PAN3	12	213	261	304	185	151	227	208	262	241	172	268	252
PAN3	12	213	237	308	189	147	227	208	262	235	176	268	252
PAN4	12	213	237	298	181	149	225	204	264	235	152	270	260
PAN4	12	217	245	300	185	151	227	220	266	237	154	272	264
PAN4	12	225	251	304	187	153	225	204	264	239	156	274	266
PAN4	12	213	257	298	181	149	225	204	264	241	174	276	260
PAN5	12	213	247	292	171	147	225	218	262	235	156	268	252
PAN5	12	217	249	296	179	149	227	224	264	237	168	272	262
PAN5	12	213	261	300	195	151	229	230	266	239	176	268	266
PAN5	12	213	247	292	201	147	225	218	262	235	156	268	252
SU-JES-101	12	213	257	-9	177	149	227	218	262	237	156	274	256
SU-JES-101	12	215	257	-9	179	151	231	220	264	239	160	276	262
SU-JES-101	12	217	257	-9	187	153	237	218	266	237	174	274	256
SU-JES-101	12	219	257	-9	177	155	227	218	262	237	156	274	256
SU-JES-102	13	217	-9	-9	171	149	225	222	262	237	160	264	256
SU-JES-102	13	221	-9	-9	181	151	227	228	264	239	162	268	266
SU-JES-102	13	217	-9	-9	187	155	225	234	266	237	160	272	256
SU-JES-102	13	217	-9	-9	195	149	225	222	262	237	160	274	256
SU-JES-103	12	213	245	-9	171	147	225	220	262	237	158	268	256
SU-JES-103	12	217	249	-9	177	149	227	220	264	239	168	272	266
SU-JES-103	12	221	245	-9	193	151	231	220	266	237	158	274	256
SU-JES-103	12	213	245	-9	171	147	225	220	262	237	158	268	256
SU-JES-104	12	213	245	-9	177	149	227	212	264	237	168	272	260
SU-JES-104	12	213	247	-9	179	151	233	218	266	241	170	276	266
SU-JES-104	12	213	249	-9	191	159	227	212	264	237	176	278	260
SU-JES-104	12	213	259	-9	177	149	227	212	264	237	196	272	260
SU-JES-105	12	213	239	-9	179	147	229	234	262	235	164	268	262
SU-JES-105	12	219	241	-9	179	151	229	234	264	237	176	268	262
SU-JES-105	12	213	239	-9	179	147	229	234	262	235	164	268	262
SU-JES-105	12	213	239	-9	179	147	229	234	262	235	164	268	262
SU-JES-106	13	213	-9	-9	175	147	227	216	262	237	154	264	264
SU-JES-106	13	217	-9	-9	177	149	229	226	266	243	180	272	270
SU-JES-106	13	213	-9	-9	175	151	227	216	262	237	154	278	264
SU-JES-106	13	213	-9	-9	175	147	227	216	262	237	154	264	264
SU-JES-107	13	213	247	-9	175	143	225	218	264	237	152	272	256
SU-JES-107	13	217	251	-9	179	151	227	226	266	239	152	276	260
SU-JES-107	13	213	247	-9	181	143	225	230	264	237	152	272	256
SU-JES-107	13	213	247	-9	187	143	225	218	264	237	152	272	256
SU-JES-108	13	213	241	-9	175	147	227	206	262	237	156	268	260
SU-JES-108	13	213	249	-9	181	151	229	218	264	239	164	270	262
SU-JES-108	13	213	251	-9	175	147	227	234	266	237	172	272	264
SU-JES-108	13	213	259	-9	175	147	227	206	262	237	156	274	260
SU-JES-109	13	213	247	-9	177	147	227	218	262	237	174	272	260
SU-JES-109	13	217	249	-9	181	149	227	220	266	237	194	278	264
SU-JES-109	13	213	259	-9	177	151	227	218	262	237	174	280	268
SU-JES-109	13	213	261	-9	177	157	227	218	262	237	174	272	260
SU-KAK-01	12	213	-9	-9	181	147	227	216	262	239	154	268	254
SU-KAK-01	12	227	-9	-9	183	149	227	218	264	241	156	276	256
SU-KAK-01	12	213	-9	-9	189	151	227	222	262	239	168	268	268
SU-KAK-01	12	213	-9	-9	191	153	227	216	262	239	154	268	254
SU-KAK-02	12	213	241	-9	177	147	227	218	262	237	158	272	254
SU-KAK-02	12	213	245	-9	183	149	229	230	264	239	170	280	256
SU-KAK-02	12	213	259	-9	197	147	227	218	262	245	158	272	254
SU-KAK-02	12	213	269	-9	199	147	227	218	262	237	158	272	254
SU-KAK-04	12	213	245	-9	177	147	227	216	262	235	154	272	256
SU-KAK-04	12	219	247	-9	181	149	229	218	264	239	156	274	256
SU-KAK-04	12	213	255	-9	185	151	227	222	262	241	168	276	256
SU-KAK-04	12	213	261	-9	189	147	227	216	262	243	180	272	256
SU-KAK-05	12	217	241	-9	177	149	227	212	262	237	154	272	260
SU-KAK-05	12	217	245	-9	179	151	229	218	264	237	168	274	272
SU-KAK-05	12	217	251	-9	191	155	227	220	266	237	176	276	274
SU-KAK-05	12	217	241	-9	177	149	227	212	262	237	154	272	260
SU-KAK-06	12	213	241	-9	177	147	227	218	264	237	158	268	256
SU-KAK-06	12	217	241	-9	185	149	229	228	266	239	168	274	264
SU-KAK-06	12	213	241	-9	191	151	231	218	264	237	170	268	266
SU-KAK-06	12	213	241	-9	177	147	227	218	264	237	158	268	256
SU-KAK-07	13	213	239	-9	173	147	227	212	262	233	168	268	256
SU-KAK-07	13	227	241	-9	175	149	227	218	264	237	172	272	264
SU-KAK-07	13	213	243	-9	179	151	227	234	266	239	176	268	256
SU-KAK-07	13	213	247	-9	195	147	227	212	262	241	168	268	256
SU-KAK-08	12	215	241	-9	177	149	225	224	262	237	164	268	264
SU-KAK-08	12	217	245	-9	181	151	227	240	264	239	170	270	264
SU-KAK-08	12	215	241	-9	187	149	229	224	262	237	182	274	264
SU-KAK-08	12	215	241	-9	191	149	225	224	262	237	188	278	264
SU-VLP-4	12	213	245	-9	177	147	227	206	262	237	154	272	262
SU-VLP-4	12	213	245	-9	185	149	229	216	264	237	156	274	264
SU-VLP-4	12	213	245	-9	187	151	227	220	262	237	154	272	262
SU-VLP-4	12	213	245	-9	177	147	227	206	262	237	154	272	262
SU-VLP-5	12	231	237	-9	179	147	227	212	262	233	170	272	256
SU-VLP-5	12	231	241	-9	185	149	229	216	264	237	172	274	266
SU-VLP-5	12	231	245	-9	191	151	227	218	266	239	176	278	268
SU-VLP-5	12	231	237	-9	179	147	227	212	262	245	170	272	256
SU-VLP-6	12	213	255	-9	179	149	227	226	264	237	160	268	256
SU-VLP-6	12	215	259	-9	191	151	229	238	264	237	164	272	264
SU-VLP-6	12	213	255	-9	179	153	227	226	264	237	168	274	256
SU-VLP-6	12	213	255	-9	179	157	227	226	264	237	170	268	256
SU-VLP-7	12	213	249	-9	175	147	227	216	262	237	152	272	264
SU-VLP-7	12	217	249	-9	177	149	229	218	264	239	154	274	266
SU-VLP-7	12	213	249	-9	185	151	227	216	266	237	182	276	272
SU-VLP-7	12	213	249	-9	175	147	227	216	262	237	152	272	264
SU-CHS-01	12	217	249	298	179	149	227	218	260	237	156	264	252
SU-CHS-01	12	227	251	300	185	151	229	220	264	239	164	274	256
SU-CHS-01	12	217	253	298	189	149	231	218	266	237	172	278	262
SU-CHS-01	12	217	249	298	179	149	227	218	260	237	174	264	266
SU-CHS-02	12	213	241	300	175	147	227	218	264	237	154	264	254
SU-CHS-02	12	227	243	306	179	149	229	218	264	239	170	272	256
SU-CHS-02	12	213	255	308	189	151	227	218	264	237	178	276	254
SU-CHS-02	12	213	259	300	197	153	227	218	264	237	194	264	254
SU-CHS-03	12	213	245	296	171	151	231	212	262	237	154	268	262
SU-CHS-03	12	213	247	300	181	153	235	218	264	241	164	270	266
SU-CHS-03	12	213	255	302	201	151	231	230	266	249	154	272	262
SU-CHS-03	12	213	245	296	171	151	231	232	262	237	154	278	262
SU-CHS-04	12	217	249	298	185	147	227	204	262	237	154	264	252
SU-CHS-04	12	217	249	300	187	149	239	204	266	237	166	270	260
SU-CHS-04	12	217	249	298	189	147	227	204	262	237	154	272	264
SU-CHS-04	12	217	249	298	191	147	227	204	262	237	154	276	266
SU-CHS-05	12	213	235	298	177	147	227	216	262	237	158	274	256
SU-CHS-05	12	213	245	302	185	151	229	224	264	237	160	276	256
SU-CHS-05	12	213	249	304	189	153	231	228	262	237	174	278	256
SU-CHS-05	12	213	235	308	201	147	227	216	262	237	158	274	256
SU-CHS-06	12	217	247	290	171	147	227	218	264	233	156	268	252
SU-CHS-06	12	217	251	304	179	151	227	218	266	237	170	272	256
SU-CHS-06	12	217	253	306	185	153	227	218	264	233	184	278	262
SU-CHS-06	12	217	247	290	171	155	227	218	264	233	156	268	268
SU-CHS-07	12	213	241	294	175	141	225	222	264	237	164	264	252
SU-CHS-07	12	227	247	300	179	147	227	224	264	239	186	272	256
SU-CHS-07	12	213	241	306	181	153	229	226	264	237	164	274	264
SU-CHS-07	12	213	241	310	175	141	225	222	264	237	164	264	266
SU-CHS-08	12	213	241	294	181	147	225	220	264	237	168	264	260
SU-CHS-08	12	233	245	296	189	149	227	222	266	239	180	268	262
SU-CHS-08	12	213	241	302	193	151	231	234	264	237	168	270	264
SU-CHS-08	12	213	241	294	199	147	225	238	264	237	168	272	266
SU-CHS-10	12	213	235	294	175	141	225	222	264	235	162	264	252
SU-CHS-10	12	231	239	298	191	151	227	222	264	237	168	268	266
SU-CHS-10	12	213	247	302	193	157	229	222	264	239	162	272	270
SU-CHS-10	12	213	235	306	203	141	225	222	264	235	162	264	252
SU-CHS-11	12	213	245	298	171	149	225	216	264	237	152	264	252
SU-CHS-11	12	231	249	308	175	151	227	218	264	239	178	274	256
SU-CHS-11	12	213	251	298	177	149	225	216	264	237	152	278	262
SU-CHS-11	12	213	245	298	181	149	225	216	264	237	152	264	266
SU-CHS-12	13	213	247	300	179	147	225	208	262	237	156	272	256
SU-CHS-12	13	217	249	304	189	149	227	218	264	241	160	274	256
SU-CHS-12	13	213	251	308	201	153	225	208	262	237	164	278	256
SU-CHS-12	13	213	247	300	179	147	225	208	262	237	156	272	256
Sum-HKV-01	12	213	243	298	179	149	227	218	262	237	166	268	264
Sum-HKV-01	12	217	249	298	183	151	227	220	264	239	176	272	266
Sum-HKV-01	12	213	251	298	185	149	227	218	266	237	178	274	264
Sum-HKV-01	12	213	253	298	189	149	227	218	262	237	166	268	264
Sum-HKV-02	12	213	235	302	175	149	227	218	264	235	152	272	256
Sum-HKV-02	12	213	247	304	187	153	227	222	264	237	154	274	256
Sum-HKV-02	12	213	253	308	199	149	227	218	264	239	156	272	256
Sum-HKV-02	12	213	235	302	175	149	227	218	264	235	160	272	256
Sum-HKV-03	12	231	251	298	179	149	227	220	262	237	166	264	252
Sum-HKV-03	12	231	253	304	181	151	227	224	264	239	174	268	256
Sum-HKV-03	12	231	259	312	185	149	227	220	266	237	166	272	266
Sum-HKV-03	12	231	261	298	199	149	227	220	262	237	166	274	252
Sum-HKV-04	12	213	235	298	179	147	227	216	264	235	156	272	252
Sum-HKV-04	12	233	245	302	189	149	227	226	266	237	166	274	256
Sum-HKV-04	12	213	249	306	195	147	227	216	264	235	170	276	266
Sum-HKV-04	12	213	255	308	179	147	227	216	264	235	156	272	252
Sum-HKV-05	16	213	247	298	177	147	227	204	264	235	152	264	264
Sum-HKV-05	16	221	249	300	179	149	231	212	266	237	154	268	266
Sum-HKV-05	16	225	251	306	189	151	227	222	264	235	156	270	272
Sum-HKV-05	16	213	247	298	177	153	227	204	264	235	152	274	264
Sum-HKV-06	16	213	243	286	173	147	227	218	264	235	162	264	252
Sum-HKV-06	16	231	251	294	179	149	229	228	264	237	174	268	256
Sum-HKV-06	16	213	259	304	187	151	227	234	264	239	162	272	260
Sum-HKV-06	16	213	243	310	195	147	227	218	264	235	162	264	266
Sum-HKV-07	16	213	241	300	173	151	225	218	264	237	160	264	256
Sum-HKV-07	16	219	245	310	179	153	227	220	264	239	162	272	256
Sum-HKV-07	16	231	247	300	187	151	231	218	264	237	160	274	256
Sum-HKV-07	16	213	241	300	195	151	225	218	264	237	160	264	256
Sum-HKV-08	12	213	241	294	177	147	227	218	264	237	164	268	260
Sum-HKV-08	12	217	245	302	185	149	229	226	266	239	166	272	262
Sum-HKV-08	12	233	247	294	195	157	227	244	264	237	174	276	264
Sum-HKV-08	12	213	255	294	177	147	227	218	264	237	164	268	266
Sum-HKV-09	12	215	241	294	185	147	227	214	264	237	158	268	256
Sum-HKV-09	12	217	245	298	193	149	231	220	264	239	160	270	256
Sum-HKV-09	12	215	257	300	197	151	227	234	264	237	166	272	256
Sum-HKV-09	12	215	241	294	185	147	227	238	264	237	172	276	256
Sum-HKV-10	13	213	245	300	175	147	227	220	264	237	152	272	256
Sum-HKV-10	13	213	247	304	177	149	229	230	266	239	154	274	256
Sum-HKV-10	13	213	249	300	191	151	227	220	264	237	152	272	256
Sum-HKV-10	13	213	245	300	175	147	227	220	264	237	152	272	256
Sum-JES-01	12	213	249	300	175	147	225	212	264	235	156	264	260
Sum-JES-01	12	217	249	300	177	151	229	226	266	237	172	268	262
Sum-JES-01	12	225	249	300	189	153	225	232	264	235	156	270	264
Sum-JES-01	12	213	249	300	175	147	225	212	264	235	156	272	266
Sum-JES-02	12	213	241	300	177	149	225	218	264	237	156	264	260
Sum-JES-02	12	217	251	302	181	151	227	226	266	237	158	268	262
Sum-JES-02	12	233	259	300	185	153	225	238	264	237	178	270	264
Sum-JES-02	12	213	241	300	187	149	225	218	264	237	156	276	266
SUM-JES-03	13	213	249	300	177	149	227	220	266	237	154	272	262
SUM-JES-03	13	231	261	306	187	151	227	220	266	239	156	274	264
SUM-JES-03	13	233	249	310	189	149	227	220	266	237	154	276	268
SUM-JES-03	13	235	249	312	177	149	227	220	266	237	154	278	262
SUM-JES-05	12	213	241	298	177	147	225	220	264	237	162	272	254
SUM-JES-05	12	221	245	300	181	149	227	220	264	239	164	274	262
SUM-JES-05	12	213	241	304	183	147	225	220	264	237	162	272	272
SUM-JES-05	12	213	241	308	185	147	225	220	264	237	162	272	254
SUM-OBH-04	12	213	239	-9	-9	149	-9	218	262	231	148	272	256
SUM-OBH-04	12	227	239	-9	-9	151	-9	218	264	237	164	274	256
SUM-OBH-04	12	233	239	-9	-9	153	-9	218	262	239	174	272	256
SUM-OBH-04	12	213	239	-9	-9	149	-9	218	262	231	148	272	256
SUM-OBH-05	11	213	247	-9	-9	149	-9	204	262	237	148	264	252
SUM-OBH-05	11	227	251	-9	-9	151	-9	218	264	239	156	274	256
SUM-OBH-05	11	229	247	-9	-9	149	-9	204	266	237	158	278	262
SUM-OBH-05	11	235	247	-9	-9	149	-9	204	262	237	148	264	252
SUM-OBH-06	15	213	239	302	177	151	227	216	264	231	154	272	262
SUM-OBH-06	15	217	249	304	179	151	229	222	264	237	164	274	266
SUM-OBH-06	15	231	251	312	181	151	227	216	264	239	154	276	262
SUM-OBH-06	15	213	239	302	183	151	227	216	264	241	154	272	262
SUM-OBH-07	12	213	235	296	177	149	225	216	262	235	164	270	262
SUM-OBH-07	12	213	239	298	183	151	227	218	264	237	174	272	262
SUM-OBH-07	12	213	247	302	189	149	229	234	266	239	188	276	262
SUM-OBH-07	12	213	251	296	191	149	225	216	262	235	164	270	262
SUM-OBH-08	12	217	247	298	177	149	227	218	264	235	154	268	252
SUM-OBH-08	12	219	255	300	179	151	231	234	264	237	156	272	256
SUM-OBH-08	12	231	261	298	183	153	227	218	264	239	158	274	264
SUM-OBH-08	12	217	247	298	191	149	227	218	264	235	154	278	268
SU-NHS-01	12	213	245	296	175	147	227	214	262	233	154	268	252
SU-NHS-01	12	225	249	300	177	149	229	234	264	237	170	270	260
SU-NHS-01	12	213	251	306	187	151	235	240	266	239	176	272	262
SU-NHS-01	12	213	245	308	197	153	227	214	262	233	154	274	266
SU-NHS-02	12	213	235	298	175	149	227	218	262	237	154	264	262
SU-NHS-02	12	213	241	302	185	153	231	240	266	239	164	268	264
SU-NHS-02	12	213	245	306	187	149	227	218	262	245	172	272	262
SU-NHS-02	12	213	249	298	193	149	227	218	262	237	196	276	262
SU-NHS-03	12	-9	235	-9	-9	149	-9	220	262	237	160	264	256
SU-NHS-03	12	-9	235	-9	-9	153	-9	234	264	239	164	268	256
SU-NHS-03	12	-9	235	-9	-9	149	-9	220	262	237	170	272	256
SU-NHS-03	12	-9	235	-9	-9	149	-9	220	262	237	174	264	256
SU-NHS-04	12	213	241	300	179	147	225	218	260	235	160	264	252
SU-NHS-04	12	215	247	300	183	149	227	224	262	235	164	272	256
SU-NHS-04	12	217	249	300	185	151	229	238	264	235	160	280	260
SU-NHS-04	12	221	241	300	187	147	225	218	266	235	160	284	264
SU-NHS-05	12	213	235	300	167	147	225	218	262	237	156	272	252
SU-NHS-05	12	225	247	300	177	149	227	220	266	239	158	274	256
SU-NHS-05	12	213	267	300	181	153	229	224	262	245	170	276	260
SU-NHS-05	12	213	235	300	191	147	225	234	262	237	156	284	266
SU-PAS-05	13	213	237	300	177	147	225	224	262	235	156	264	252
SU-PAS-05	13	229	243	308	199	149	227	230	264	237	158	272	256
SU-PAS-05	13	213	245	300	177	151	233	224	262	245	156	274	252
SU-PAS-05	13	213	237	300	177	147	225	224	262	235	156	278	252
SU-PAS-06	13	213	243	294	177	145	225	220	262	235	158	272	252
SU-PAS-06	13	229	249	300	179	149	227	222	266	239	162	274	262
SU-PAS-06	13	213	253	302	187	151	231	220	262	235	170	276	264
SU-PAS-06	13	213	243	306	191	145	235	220	262	235	192	272	266
SU-PAS-102	13	213	247	292	175	141	227	218	264	237	154	272	252
SU-PAS-102	13	225	249	298	177	147	231	228	266	239	174	274	256
SU-PAS-102	13	231	251	302	189	149	227	238	264	237	154	272	264
SU-PAS-102	13	213	247	304	195	141	227	218	264	237	154	272	266
SU-PAS-104	12	213	247	300	175	147	227	216	266	237	156	272	250
SU-PAS-104	12	217	251	306	179	151	231	228	272	239	172	274	256
SU-PAS-104	12	231	261	312	181	147	227	216	266	237	174	280	260
SU-PAS-104	12	213	247	300	199	147	227	216	266	237	156	272	268
SU-PAS-108	12	213	243	296	181	147	225	224	262	237	154	268	260
SU-PAS-108	12	229	249	298	189	149	227	234	264	239	160	270	264
SU-PAS-108	12	213	251	300	195	147	231	224	266	237	164	276	266
SU-PAS-108	12	213	243	306	199	147	225	224	262	237	180	268	260
SU-SLP-01	12	213	245	302	177	147	227	226	264	237	158	268	262
SU-SLP-01	12	217	249	306	185	149	229	230	264	239	170	272	264
SU-SLP-01	12	213	251	302	189	151	231	234	264	237	158	268	266
SU-SLP-01	12	213	245	302	177	161	227	226	264	237	158	268	262
SU-SLP-02	12	217	243	298	175	143	227	218	262	237	156	268	252
SU-SLP-02	12	217	249	306	185	149	227	218	264	241	174	274	256
SU-SLP-02	12	217	257	298	191	151	227	218	262	237	156	276	264
SU-SLP-02	12	217	259	298	175	153	227	218	262	237	156	268	252
SU-SLP-03	13	213	239	294	177	141	227	216	262	237	166	268	262
SU-SLP-03	13	217	249	298	185	147	231	220	264	239	176	274	264
SU-SLP-03	13	213	239	300	189	151	227	216	266	241	166	276	262
SU-SLP-03	13	213	239	302	191	141	227	216	262	237	166	278	262
SU-SLP-04	12	213	243	300	183	139	227	218	264	237	154	274	256
SU-SLP-04	12	217	247	302	187	147	227	222	264	239	164	276	264
SU-SLP-04	12	213	255	306	191	149	227	218	264	237	154	274	256
SU-SLP-04	12	213	243	308	195	153	227	218	264	237	154	274	256
SU-SOM-01	12	213	243	296	177	147	227	216	266	237	160	268	252
SU-SOM-01	12	217	249	300	179	149	229	216	266	239	162	272	256
SU-SOM-01	12	213	243	306	181	151	227	216	266	241	164	276	252
SU-SOM-01	12	213	243	296	187	147	227	216	266	237	168	268	252
SU-SOM-02	12	213	241	296	175	149	227	216	262	239	154	268	252
SU-SOM-02	12	231	243	300	183	151	229	216	264	239	160	274	256
SU-SOM-02	12	213	259	304	189	157	227	216	266	239	164	268	252
SU-SOM-02	12	213	241	306	191	149	227	216	262	239	154	268	252
SU-SOM-03	12	213	245	-9	177	147	225	214	262	235	164	272	252
SU-SOM-03	12	221	249	-9	179	149	227	218	264	237	170	274	256
SU-SOM-03	12	213	253	-9	177	151	229	214	266	245	172	278	262
SU-SOM-03	12	213	267	-9	177	147	225	214	262	235	164	272	252
SU-SOM-04	12	213	245	290	179	151	229	218	262	237	170	264	250
SU-SOM-04	12	217	247	296	183	153	229	220	264	239	186	268	252
SU-SOM-04	12	213	251	306	191	151	229	236	262	237	188	274	256
SU-SOM-04	12	213	245	290	193	151	229	218	262	237	170	284	250
SU-SOM-05	12	213	247	-9	177	145	227	216	264	237	164	268	252
SU-SOM-05	12	215	249	-9	181	147	231	218	266	239	176	274	256
SU-SOM-05	12	213	251	-9	191	149	227	234	264	237	164	284	260
SU-SOM-05	12	213	253	-9	177	151	227	216	264	237	164	268	266
SU-SOM-06	12	213	243	296	177	149	227	230	262	237	158	264	252
SU-SOM-06	12	217	253	300	181	151	229	230	264	239	164	268	256
SU-SOM-06	12	221	243	302	191	149	227	230	262	237	168	274	260
SU-SOM-06	12	213	243	306	201	149	227	230	262	237	174	264	266
SU-SOM-07	12	213	243	288	177	149	227	204	262	235	158	272	252
SU-SOM-07	12	219	249	300	189	151	229	224	264	237	170	272	256
SU-SOM-07	12	213	251	288	191	153	231	204	262	235	158	272	264
SU-SOM-07	12	213	243	288	193	149	227	204	262	235	158	272	266
SU-SOM-08	13	213	241	288	177	143	227	216	262	235	164	272	256
SU-SOM-08	13	219	243	296	179	149	229	228	264	237	164	276	262
SU-SOM-08	13	233	249	300	185	143	237	216	262	243	164	278	264
SU-SOM-08	13	213	241	288	193	143	227	216	262	235	164	272	268
SU-SPR-01	12	213	251	300	179	151	225	216	264	235	154	272	266
SU-SPR-01	12	213	263	308	191	153	227	220	266	237	154	274	268
SU-SPR-01	12	213	251	314	193	161	229	216	264	241	154	284	272
SU-SPR-01	12	213	251	300	197	151	225	216	264	243	154	272	266
SU-SPR-02	12	213	241	296	181	147	227	218	264	235	154	264	252
SU-SPR-02	12	217	255	306	183	149	227	230	264	237	188	268	256
SU-SPR-02	12	213	263	308	189	151	227	238	264	235	154	274	252
SU-SPR-02	12	213	241	310	181	153	227	218	264	235	154	280	252
SU-SPR-03	13	213	241	300	171	149	225	218	264	237	162	272	252
SU-SPR-03	13	217	249	304	175	151	227	218	266	239	166	274	256
SU-SPR-03	13	213	265	306	179	149	229	218	268	237	162	276	262
SU-SPR-03	13	213	241	300	181	149	231	218	264	237	162	272	264
SU-SPR-04	13	213	245	296	185	149	225	216	264	237	158	264	252
SU-SPR-04	13	217	249	300	187	151	227	216	264	239	158	272	256
SU-SPR-04	13	225	253	302	191	153	229	216	264	241	158	276	252
SU-SPR-04	13	213	255	306	193	149	225	216	264	237	158	264	252
SU-SPR-05	13	213	239	294	173	149	227	218	264	235	156	264	252
SU-SPR-05	13	217	241	300	179	151	227	218	264	237	168	270	256
SU-SPR-05	13	213	243	304	187	155	227	218	264	239	174	272	266
SU-SPR-05	13	213	249	310	195	149	227	218	264	241	156	264	252
SU-SPR-06	13	213	241	296	175	147	225	218	262	237	156	268	260
SU-SPR-06	13	227	245	300	181	153	227	232	266	239	164	276	266
SU-SPR-06	13	213	249	302	187	147	229	218	262	237	156	278	260
SU-SPR-06	13	213	251	304	175	147	225	218	262	237	156	268	260
SU-VLP-01	8	217	241	294	175	149	227	218	264	237	160	268	256
SU-VLP-01	8	231	245	300	185	151	229	222	264	239	164	272	256
SU-VLP-01	8	217	241	304	193	153	227	230	264	237	176	274	256
SU-VLP-01	8	217	241	294	175	149	227	218	264	237	160	268	256
SU-VLP-02	12	213	249	294	177	147	227	206	264	235	160	268	252
SU-VLP-02	12	217	251	300	185	151	229	230	264	237	170	270	256
SU-VLP-02	12	213	249	304	187	147	231	232	264	239	186	272	264
SU-VLP-02	12	213	249	294	191	147	227	234	264	235	160	274	268
SU-VLP-03	12	213	241	294	179	147	227	218	262	237	156	264	262
SU-VLP-03	12	225	243	298	185	151	229	222	264	239	172	268	268
SU-VLP-03	12	227	245	300	187	153	231	224	266	237	176	274	262
SU-VLP-03	12	213	251	302	191	147	227	232	262	237	182	278	262
Tr4	15	213	247	294	165	147	227	216	264	235	164	272	256
Tr4	15	215	249	298	187	151	229	218	266	237	168	274	262
Tr4	15	217	247	306	165	147	227	216	264	239	172	278	264
Tr4	15	213	247	294	165	147	227	216	264	235	164	272	266
Tr6	15	213	247	294	187	147	227	216	264	235	166	268	256
Tr6	15	217	259	306	193	151	231	218	266	237	168	272	256
Tr6	15	213	247	310	197	147	227	216	264	235	176	274	256
Tr6	15	213	247	312	187	147	227	216	264	235	166	278	256
VY-ALE-01	9	215	241	300	177	149	225	222	264	235	154	264	264
VY-ALE-01	9	221	249	306	181	151	227	224	266	237	154	268	266
VY-ALE-01	9	215	261	300	187	155	225	232	264	239	154	270	264
VY-ALE-01	9	215	241	300	191	149	225	240	264	235	154	274	264
VY-RAR-01	12	213	241	296	183	147	227	218	264	237	154	268	256
VY-RAR-01	12	235	245	298	185	149	229	240	266	239	156	272	256
VY-RAR-01	12	213	247	306	191	147	227	218	264	243	160	274	256
VY-RAR-01	12	213	241	310	195	147	227	218	264	237	154	268	256
VY-RAR-2	8	213	235	298	181	149	227	214	262	237	154	268	252
VY-RAR-2	8	213	243	302	185	151	227	224	264	237	174	272	256
VY-RAR-2	8	213	245	308	189	153	227	214	266	237	176	276	266
VY-RAR-2	8	213	253	312	181	149	227	214	262	237	154	268	252
VY-RAR-3	8	217	235	294	181	149	225	214	262	235	152	268	262
VY-RAR-3	8	217	249	298	185	151	227	216	264	237	154	274	264
VY-RAR-3	8	217	253	306	191	155	231	214	266	235	168	278	266
VY-RAR-3	8	217	255	294	195	149	225	214	262	235	170	268	262
VY-RAR-4	11	213	243	300	179	147	227	216	264	235	168	272	252
VY-RAR-4	11	217	247	308	185	149	227	216	266	237	168	274	256
VY-RAR-4	11	213	243	312	187	151	227	216	264	243	168	272	262
VY-RAR-4	11	213	243	300	193	153	227	216	264	235	168	272	264
VY-RAR-6	12	213	243	294	179	147	227	222	266	237	158	264	252
VY-RAR-6	12	217	247	298	185	151	229	224	266	239	176	268	256
VY-RAR-6	12	213	259	302	193	159	227	230	266	237	158	272	266
VY-RAR-6	12	213	243	308	195	161	227	232	266	237	158	264	268
VY-RAR-7	12	213	239	298	173	147	227	216	264	237	154	268	256
VY-RAR-7	12	213	241	300	175	149	229	232	264	237	168	272	260
VY-RAR-7	12	213	251	304	179	151	227	216	264	237	172	278	256
VY-RAR-7	12	213	261	308	199	153	227	216	264	237	188	268	256
VY-RAR-8	12	213	237	302	179	147	227	218	262	237	162	264	252
VY-RAR-8	12	217	249	308	185	149	229	222	266	239	164	272	266
VY-RAR-8	12	213	251	302	179	153	233	218	268	237	170	276	252
VY-RAR-8	12	213	255	302	179	155	227	218	262	237	176	264	252
VY-VED-01	11	213	249	300	179	147	227	232	264	237	150	272	256
VY-VED-01	11	217	253	302	191	151	227	234	264	239	158	274	262
VY-VED-01	11	229	249	308	179	155	227	232	264	237	162	278	264
VY-VED-01	11	233	249	300	179	147	227	232	264	237	170	272	266
VY-VED-02	8	213	243	300	175	147	225	204	264	237	170	272	256
VY-VED-02	8	217	249	308	177	149	227	226	266	241	176	274	256
VY-VED-02	8	213	259	300	185	153	225	242	264	237	170	276	256
VY-VED-02	8	213	243	300	175	147	225	204	264	237	170	278	256
VY-VED-03	8	213	241	294	175	147	227	206	264	237	162	264	256
VY-VED-03	8	213	249	300	191	151	229	216	266	241	170	268	264
VY-VED-03	8	213	241	302	175	153	227	206	272	237	176	278	266
VY-VED-03	8	213	241	310	175	147	227	206	264	237	162	264	256
VY-VED-04	8	213	239	298	175	147	227	218	264	237	156	264	262
VY-VED-04	8	213	243	302	177	151	229	224	264	239	158	272	264
VY-VED-04	8	213	249	298	179	153	227	226	264	237	168	274	266
VY-VED-04	8	213	251	298	181	147	227	230	264	237	176	264	262
VY-VED-5	10	213	241	298	175	147	225	222	260	237	150	272	252
VY-VED-5	10	213	243	302	179	151	227	226	264	239	152	274	256
VY-VED-5	10	213	245	304	181	147	229	228	266	237	156	278	264
VY-VED-5	10	213	249	316	187	147	225	222	260	237	150	272	266
VY-VED-6	9	213	243	298	175	147	225	216	262	237	152	264	252
VY-VED-6	9	217	245	300	177	151	225	218	266	239	154	268	256
VY-VED-6	9	213	249	306	179	147	225	216	262	241	180	276	252
VY-VED-6	9	213	243	298	197	147	225	216	262	237	152	264	252
B1	8	213	241	-9	-9	147	227	224	262	235	152	264	262
B1	8	233	245	-9	-9	149	227	226	266	237	156	270	264
B1	8	213	249	-9	-9	147	227	224	268	235	158	278	262
B1	8	213	241	-9	-9	147	227	224	262	235	152	264	262
BII_20	12	-9	-9	-9	-9	-9	-9	208	264	229	156	268	256
BII_20	12	-9	-9	-9	-9	-9	-9	208	266	237	164	272	266
BII_20	12	-9	-9	-9	-9	-9	-9	208	264	229	168	276	256
BII_20	12	-9	-9	-9	-9	-9	-9	208	264	229	156	278	256
BR_PAD_01	8	-9	-9	-9	-9	-9	-9	212	262	237	162	264	252
BR_PAD_01	8	-9	-9	-9	-9	-9	-9	216	264	237	162	270	256
BR_PAD_01	8	-9	-9	-9	-9	-9	-9	212	266	237	162	272	252
BR_PAD_01	8	-9	-9	-9	-9	-9	-9	212	262	237	162	276	252
BR_PAD_02	8	-9	-9	-9	-9	-9	-9	218	262	237	158	268	252
BR_PAD_02	8	-9	-9	-9	-9	-9	-9	218	266	239	160	272	266
BR_PAD_02	8	-9	-9	-9	-9	-9	-9	218	262	237	158	274	268
BR_PAD_02	8	-9	-9	-9	-9	-9	-9	218	262	237	158	268	252
BR_PAD_03	8	213	237	-9	-9	147	227	216	264	233	162	268	256
BR_PAD_03	8	221	247	-9	-9	149	227	218	266	237	166	272	266
BR_PAD_03	8	229	265	-9	-9	155	227	216	264	239	176	274	256
BR_PAD_03	8	213	271	-9	-9	147	227	216	264	233	162	276	256
BR_PAD_04	8	-9	-9	-9	-9	-9	-9	224	262	235	154	278	262
BR_PAD_04	8	-9	-9	-9	-9	-9	-9	234	264	237	164	278	266
BR_PAD_04	8	-9	-9	-9	-9	-9	-9	224	262	239	166	278	262
BR_PAD_04	8	-9	-9	-9	-9	-9	-9	224	262	241	154	278	262
BR_PAD_05	8	213	249	-9	-9	147	227	228	262	235	156	264	256
BR_PAD_05	8	231	255	-9	-9	149	229	230	264	237	156	268	256
BR_PAD_05	8	213	249	-9	-9	151	231	228	266	239	156	272	256
BR_PAD_05	8	213	249	-9	-9	155	227	228	262	235	156	264	256
BR_PAD_06	8	213	245	-9	181	147	227	216	262	235	172	268	256
BR_PAD_06	8	233	251	-9	181	149	227	222	264	235	174	272	256
BR_PAD_06	8	213	245	-9	181	153	227	230	262	235	172	276	256
BR_PAD_06	8	213	245	-9	181	147	227	216	262	235	172	268	256
BRTP21_5	15	213	237	-9	175	141	225	216	264	-9	-9	-9	-9
BRTP21_5	15	217	245	-9	175	151	227	218	266	-9	-9	-9	-9
BRTP21_5	15	213	247	-9	175	153	225	216	264	-9	-9	-9	-9
BRTP21_5	15	213	249	-9	175	141	225	216	264	-9	-9	-9	-9
BRTP21_7	15	213	245	-9	-9	147	227	216	264	237	-9	268	256
BRTP21_7	15	217	247	-9	-9	149	231	216	264	237	-9	272	256
BRTP21_7	15	213	253	-9	-9	151	227	216	264	237	-9	274	256
BRTP21_7	15	213	245	-9	-9	147	227	216	264	237	-9	268	256
BRTP22_2	15	213	243	-9	-9	149	225	218	264	237	154	268	256
BRTP22_2	15	231	245	-9	-9	153	229	228	266	239	154	274	262
BRTP22_2	15	213	249	-9	-9	149	225	218	264	237	154	278	264
BRTP22_2	15	213	259	-9	-9	149	225	218	264	237	154	268	256
BRTP22_5	15	213	243	-9	-9	149	227	214	264	233	162	268	262
BRTP22_5	15	233	245	-9	-9	153	229	214	266	237	170	272	264
BRTP22_5	15	213	249	-9	-9	149	227	214	264	239	162	278	262
BRTP22_5	15	213	255	-9	-9	149	227	214	264	233	162	268	262
BRTP22_6	15	-9	-9	-9	-9	-9	-9	216	264	239	164	268	256
BRTP22_6	15	-9	-9	-9	-9	-9	-9	218	266	239	166	272	260
BRTP22_6	15	-9	-9	-9	-9	-9	-9	216	264	239	164	274	272
BRTP22_6	15	-9	-9	-9	-9	-9	-9	216	264	239	164	268	256
II_1	12	213	245	300	-9	147	227	218	260	239	160	264	256
II_1	12	217	247	300	-9	149	231	220	264	239	168	272	264
II_1	12	221	245	300	-9	151	233	226	266	239	160	282	256
II_1	12	213	245	300	-9	153	227	218	260	239	160	284	256
II_10	12	-9	-9	-9	-9	-9	-9	218	262	237	158	264	256
II_10	12	-9	-9	-9	-9	-9	-9	218	264	239	158	268	256
II_10	12	-9	-9	-9	-9	-9	-9	218	266	245	158	272	256
II_10	12	-9	-9	-9	-9	-9	-9	218	262	237	158	264	256
II_2	12	213	241	-9	-9	149	227	212	262	237	156	270	252
II_2	12	217	243	-9	-9	151	229	228	264	239	156	272	256
II_2	12	213	245	-9	-9	149	231	242	262	243	156	276	262
II_2	12	213	241	-9	-9	149	227	212	262	237	156	280	264
II_3	12	-9	-9	-9	-9	-9	-9	218	262	237	156	264	256
II_3	12	-9	-9	-9	-9	-9	-9	220	264	239	158	268	262
II_3	12	-9	-9	-9	-9	-9	-9	218	266	241	156	272	264
II_3	12	-9	-9	-9	-9	-9	-9	218	262	237	156	264	256
II_9	12	213	249	-9	173	147	225	216	262	237	156	268	256
II_9	12	215	251	-9	175	149	227	220	264	239	168	270	256
II_9	12	213	265	-9	173	147	225	216	266	241	172	268	256
II_9	12	213	249	-9	173	147	225	216	262	243	156	268	256
IIB_21	12	213	239	-9	-9	151	227	216	262	235	170	268	252
IIB_21	12	219	245	-9	-9	151	227	224	264	237	174	272	262
IIB_21	12	213	251	-9	-9	151	227	216	266	241	170	268	252
IIB_21	12	213	239	-9	-9	151	227	216	262	235	170	268	252
IIB_22	12	213	249	-9	-9	147	227	216	262	239	168	264	256
IIB_22	12	217	255	-9	-9	149	231	216	264	241	172	272	262
IIB_22	12	213	249	-9	-9	151	227	216	266	245	174	280	256
IIB_22	12	213	249	-9	-9	147	227	216	262	239	168	264	256
JS_HRO_01	8	213	235	-9	-9	147	227	214	264	229	170	272	262
JS_HRO_01	8	229	241	-9	-9	151	229	220	264	235	170	274	264
JS_HRO_01	8	213	247	-9	-9	155	227	214	264	237	170	272	266
JS_HRO_01	8	213	249	-9	-9	147	227	214	264	239	170	272	262
JS_HRO_05	10	-9	-9	-9	-9	-9	-9	216	264	237	166	272	252
JS_HRO_05	10	-9	-9	-9	-9	-9	-9	218	266	239	166	278	256
JS_HRO_05	10	-9	-9	-9	-9	-9	-9	230	264	237	166	272	262
JS_HRO_05	10	-9	-9	-9	-9	-9	-9	216	264	237	166	272	264
JS_MK_03	11	213	241	-9	-9	149	227	216	264	239	164	268	256
JS_MK_03	11	227	245	-9	-9	151	229	218	266	239	166	272	260
JS_MK_03	11	213	249	-9	-9	149	227	216	264	239	164	274	272
JS_MK_03	11	213	241	-9	-9	149	227	216	264	239	164	268	256
JS_MK_04	12	213	241	-9	-9	151	227	218	262	237	164	264	252
JS_MK_04	12	217	249	-9	-9	151	229	218	264	239	176	268	266
JS_MK_04	12	225	251	-9	-9	151	227	218	266	241	164	272	272
JS_MK_04	12	213	241	-9	-9	151	227	218	262	237	164	264	252
JS_MK_06	12	-9	-9	-9	-9	-9	-9	216	262	235	164	270	256
JS_MK_06	12	-9	-9	-9	-9	-9	-9	218	264	237	166	272	260
JS_MK_06	12	-9	-9	-9	-9	-9	-9	216	268	235	164	276	256
JS_MK_06	12	-9	-9	-9	-9	-9	-9	216	262	235	164	270	256
JS_REV_08	12	-9	-9	-9	-9	-9	-9	216	264	237	160	272	256
JS_REV_08	12	-9	-9	-9	-9	-9	-9	220	266	239	170	274	262
JS_REV_08	12	-9	-9	-9	-9	-9	-9	216	264	237	160	278	264
JS_REV_08	12	-9	-9	-9	-9	-9	-9	216	264	237	160	272	256
JS_REZ_02	12	213	245	-9	-9	145	227	216	262	235	170	264	256
JS_REZ_02	12	217	255	-9	-9	149	229	218	264	237	190	268	256
JS_REZ_02	12	213	245	-9	-9	151	233	220	266	239	170	272	256
JS_REZ_02	12	213	245	-9	-9	145	227	216	262	235	170	276	256
JS_REZ_07	12	213	241	-9	-9	149	227	208	264	237	152	264	256
JS_REZ_07	12	213	249	-9	-9	151	229	216	266	239	156	272	266
JS_REZ_07	12	213	241	-9	-9	157	227	218	264	237	168	274	256
JS_REZ_07	12	213	241	-9	-9	149	227	208	264	237	152	276	256
JS_Rez_6	12	213	249	-9	-9	149	225	210	264	235	156	268	266
JS_Rez_6	12	213	261	-9	-9	151	227	216	266	237	164	274	266
JS_Rez_6	12	213	267	-9	-9	153	225	220	264	239	156	278	266
JS_Rez_6	12	213	249	-9	-9	149	225	210	264	235	156	268	266
JS_SKR_01	12	-9	-9	-9	-9	-9	-9	218	262	237	-9	272	260
JS_SKR_01	12	-9	-9	-9	-9	-9	-9	226	264	237	-9	274	260
JS_SKR_01	12	-9	-9	-9	-9	-9	-9	230	266	237	-9	276	260
JS_SKR_01	12	-9	-9	-9	-9	-9	-9	218	262	237	-9	272	260
JS_SKR_02	12	-9	-9	-9	-9	-9	-9	222	262	237	156	264	254
JS_SKR_02	12	-9	-9	-9	-9	-9	-9	230	264	239	158	272	266
JS_SKR_02	12	-9	-9	-9	-9	-9	-9	232	266	243	156	276	254
JS_SKR_02	12	-9	-9	-9	-9	-9	-9	222	262	237	156	264	254
JS_SKR_06	12	213	241	-9	-9	153	225	206	264	237	158	272	252
JS_SKR_06	12	213	243	-9	-9	153	229	216	266	237	162	274	256
JS_SKR_06	12	213	249	-9	-9	153	231	226	264	237	158	276	262
JS_SKR_06	12	213	241	-9	-9	153	225	206	264	237	158	272	252
JS_SKR_07	12	213	249	-9	-9	151	227	218	262	237	156	264	256
JS_SKR_07	12	219	251	-9	-9	151	227	226	264	239	156	272	260
JS_SKR_07	12	213	249	-9	-9	151	227	230	266	237	156	274	256
JS_SKR_07	12	213	249	-9	-9	151	227	218	262	237	156	278	256
JS_VK_04	12	213	241	-9	-9	147	227	216	264	237	164	270	-9
JS_VK_04	12	217	243	-9	-9	149	229	230	266	237	164	272	-9
JS_VK_04	12	213	249	-9	-9	151	231	216	264	237	164	274	-9
JS_VK_04	12	213	241	-9	-9	147	227	216	264	237	164	276	-9
JS_VK_05	12	-9	-9	-9	-9	-9	-9	218	264	237	164	270	256
JS_VK_05	12	-9	-9	-9	-9	-9	-9	234	266	241	164	274	266
JS_VK_05	12	-9	-9	-9	-9	-9	-9	218	272	237	164	276	256
JS_VK_05	12	-9	-9	-9	-9	-9	-9	218	264	237	164	270	256
JS_VK_07	11	215	243	-9	-9	147	227	216	264	237	162	268	252
JS_VK_07	11	217	245	-9	-9	149	229	218	266	237	166	276	256
JS_VK_07	11	215	249	-9	-9	153	231	236	264	237	162	278	266
JS_VK_07	11	215	243	-9	-9	155	227	216	264	237	162	268	252
JS_VK_09	12	217	241	-9	-9	147	227	216	262	235	172	272	256
JS_VK_09	12	227	243	-9	-9	149	229	220	264	237	172	278	256
JS_VK_09	12	217	245	-9	-9	151	227	232	262	235	172	280	256
JS_VK_09	12	217	255	-9	-9	147	227	216	262	235	172	272	256
TP126_1	15	213	241	-9	187	143	227	218	264	229	156	272	250
TP126_1	15	221	243	-9	187	149	227	218	266	237	172	274	256
TP126_1	15	235	253	-9	187	151	227	218	264	239	156	278	262
TP126_1	15	213	241	-9	187	153	227	218	264	229	156	272	250
TP126_16	15	217	241	-9	-9	151	225	216	260	237	162	268	262
TP126_16	15	221	245	-9	-9	151	227	232	264	239	162	272	262
TP126_16	15	217	257	-9	-9	151	229	216	260	237	162	278	262
TP126_16	15	217	259	-9	-9	151	225	216	260	237	162	282	262
TP126_2	15	213	245	-9	-9	149	227	216	260	237	158	272	256
TP126_2	15	217	247	-9	-9	151	227	218	264	239	168	274	262
TP126_2	15	221	257	-9	-9	149	227	232	260	241	174	276	266
TP126_2	15	213	245	-9	-9	149	227	216	260	237	158	278	256
TP126_20	15	213	243	-9	-9	149	227	224	262	237	-9	272	260
TP126_20	15	221	247	-9	-9	151	229	242	264	239	-9	274	262
TP126_20	15	227	249	-9	-9	149	227	224	266	237	-9	278	264
TP126_20	15	213	243	-9	-9	149	227	224	262	237	-9	272	266
TP126_6	15	-9	-9	-9	-9	-9	-9	232	262	235	152	264	256
TP126_6	15	-9	-9	-9	-9	-9	-9	232	264	237	156	268	262
TP126_6	15	-9	-9	-9	-9	-9	-9	232	266	239	164	274	266
TP126_6	15	-9	-9	-9	-9	-9	-9	232	262	235	152	278	256
TP126_7	15	215	241	-9	-9	149	227	232	262	237	156	264	260
TP126_7	15	221	247	-9	-9	157	231	240	264	239	164	268	262
TP126_7	15	233	249	-9	-9	149	227	232	266	237	156	274	260
TP126_7	15	215	241	-9	-9	149	227	232	262	237	156	278	260
TP126_9	15	-9	-9	-9	-9	-9	-9	216	264	237	156	274	256
TP126_9	15	-9	-9	-9	-9	-9	-9	232	266	237	158	278	256
TP126_9	15	-9	-9	-9	-9	-9	-9	216	264	237	156	274	256
TP126_9	15	-9	-9	-9	-9	-9	-9	216	264	237	156	274	256
TP49_1	15	221	245	-9	-9	145	225	216	264	237	158	268	256
TP49_1	15	221	251	-9	-9	149	227	218	266	241	172	270	256
TP49_1	15	221	245	-9	-9	151	225	220	264	237	158	272	256
TP49_1	15	221	245	-9	-9	155	225	232	264	237	158	274	256
TP49_8	15	213	235	-9	-9	151	227	216	264	237	156	264	252
TP49_8	15	213	245	-9	-9	153	229	218	264	241	174	272	262
TP49_8	15	213	253	-9	-9	151	227	216	264	237	156	278	264
TP49_8	15	213	235	-9	-9	151	227	216	264	237	156	264	266
VK_03	13	215	241	-9	177	147	227	220	262	233	166	270	256
VK_03	13	217	243	-9	187	151	227	236	264	235	174	272	260
VK_03	13	231	241	-9	177	159	227	220	266	237	166	278	266
VK_03	13	215	241	-9	177	147	227	220	262	233	166	280	256
VK02	12	215	241	-9	-9	147	227	216	264	233	174	270	252
VK02	12	221	249	-9	-9	151	229	236	266	235	176	272	260
VK02	12	215	241	-9	-9	153	227	216	264	239	174	274	252
VK02	12	215	241	-9	-9	147	227	216	264	233	174	278	252
adr-b-05	8	213	235	-9	175	143	225	220	264	237	154	268	252
adr-b-05	8	233	251	-9	175	151	227	224	264	239	170	272	264
adr-b-05	8	213	257	-9	175	153	229	220	264	245	154	276	252
adr-b-05	8	213	235	-9	175	155	225	220	264	237	154	268	252
ko-hve-02	15	213	-9	-9	-9	147	227	218	264	237	166	268	252
ko-hve-02	15	213	-9	-9	-9	149	227	218	266	237	174	272	256
ko-hve-02	15	213	-9	-9	-9	151	227	218	264	237	166	278	252
ko-hve-02	15	213	-9	-9	-9	147	227	218	264	237	166	268	252
ko-hve-04	15	213	249	-9	-9	147	227	218	264	235	154	264	256
ko-hve-04	15	221	251	-9	-9	149	227	218	266	237	156	268	256
ko-hve-04	15	225	249	-9	-9	151	227	218	272	239	154	274	256
ko-hve-04	15	213	249	-9	-9	147	227	218	264	235	154	278	256
ko-hve-5	15	213	241	-9	-9	149	227	218	264	237	154	268	256
ko-hve-5	15	213	249	-9	-9	151	229	230	266	237	154	272	256
ko-hve-5	15	213	251	-9	-9	149	227	218	264	237	154	274	256
ko-hve-5	15	213	241	-9	-9	149	227	218	264	237	154	268	256
ko-hve-7	15	213	241	-9	-9	147	225	218	264	237	166	270	256
ko-hve-7	15	219	249	-9	-9	151	227	218	264	239	186	274	264
ko-hve-7	15	213	241	-9	-9	153	233	218	264	237	166	278	256
ko-hve-7	15	213	241	-9	-9	147	225	218	264	237	166	280	256
ko-hve-8	15	213	243	-9	-9	147	227	218	262	229	154	268	256
ko-hve-8	15	219	249	-9	-9	149	229	218	264	237	158	272	262
ko-hve-8	15	213	251	-9	-9	151	227	218	266	239	162	276	256
ko-hve-8	15	213	263	-9	-9	147	227	218	268	229	154	278	256
kv-kli-2	8	213	235	-9	177	149	225	206	264	237	156	266	252
kv-kli-2	8	213	249	-9	177	151	227	206	266	239	174	274	260
kv-kli-2	8	213	255	-9	177	153	237	206	264	237	176	278	252
kv-kli-2	8	213	261	-9	177	149	225	206	264	237	156	280	252
kv-kli-6	8	213	245	-9	-9	151	225	212	264	239	178	264	262
kv-kli-6	8	217	249	-9	-9	153	227	222	266	239	178	274	264
kv-kli-6	8	219	251	-9	-9	151	225	212	264	239	178	264	262
kv-kli-6	8	227	245	-9	-9	151	225	212	264	239	178	264	262
kv-kli-7	8	213	241	-9	-9	147	227	212	266	235	164	274	256
kv-kli-7	8	227	251	-9	-9	149	229	216	266	239	164	278	256
kv-kli-7	8	213	259	-9	-9	151	231	222	266	235	164	274	256
kv-kli-7	8	213	241	-9	-9	153	233	212	266	235	164	274	256
lb-ker-11	8	213	235	-9	-9	147	225	218	264	237	170	264	252
lb-ker-11	8	217	243	-9	-9	149	227	220	266	239	172	268	256
lb-ker-11	8	213	249	-9	-9	151	233	244	264	243	170	272	252
lb-ker-11	8	213	235	-9	-9	153	225	218	264	237	170	274	252
lb-ker-12	8	213	235	-9	-9	141	225	218	264	235	156	264	256
lb-ker-12	8	225	249	-9	-9	149	227	222	266	237	156	272	266
lb-ker-12	8	213	251	-9	-9	151	229	218	264	239	156	274	256
lb-ker-12	8	213	235	-9	-9	141	225	218	264	235	156	264	256
lb-ker-13	8	213	249	-9	-9	149	227	216	264	237	162	264	256
lb-ker-13	8	231	261	-9	-9	151	227	232	264	239	170	274	256
lb-ker-13	8	213	249	-9	-9	149	227	216	264	237	162	264	256
lb-ker-13	8	213	249	-9	-9	149	227	216	264	237	162	264	256
lb-ker-14	8	213	249	-9	171	149	227	216	264	235	170	264	256
lb-ker-14	8	213	255	-9	181	151	229	218	266	237	172	274	262
lb-ker-14	8	213	249	-9	191	153	239	216	272	241	170	264	266
lb-ker-14	8	213	249	-9	171	149	227	216	264	235	170	264	256
lb-ker-2	8	213	233	-9	177	149	225	218	264	237	154	272	256
lb-ker-2	8	217	249	-9	193	151	227	232	266	239	160	274	262
lb-ker-2	8	213	255	-9	177	157	229	218	264	243	154	276	256
lb-ker-2	8	213	233	-9	177	149	225	218	264	237	154	280	256
lb-ker-3	8	213	233	-9	-9	149	225	216	264	237	154	264	252
lb-ker-3	8	215	241	-9	-9	151	227	218	266	239	158	272	256
lb-ker-3	8	217	249	-9	-9	157	225	232	264	243	174	274	262
lb-ker-3	8	213	255	-9	-9	149	225	216	264	237	154	276	252
lb-ker-4	8	225	241	-9	181	151	227	224	262	235	168	272	256
lb-ker-4	8	231	247	-9	187	157	229	226	264	237	174	278	256
lb-ker-4	8	225	241	-9	191	163	227	228	266	239	178	272	256
lb-ker-4	8	225	241	-9	181	151	227	224	262	241	168	272	256
lb-ker-5	8	213	243	298	-9	149	227	216	262	237	160	268	256
lb-ker-5	8	217	247	306	-9	151	229	236	264	239	170	270	266
lb-ker-5	8	219	251	308	-9	157	231	216	266	241	178	274	256
lb-ker-5	8	213	243	298	-9	149	227	216	262	237	160	268	256
lb-ker-6	8	213	241	-9	173	149	227	218	262	227	158	264	250
lb-ker-6	8	227	243	-9	187	151	231	220	264	237	158	270	252
lb-ker-6	8	233	245	-9	191	153	227	218	262	239	158	272	262
lb-ker-6	8	213	249	-9	195	149	227	218	262	227	158	278	268
lb-ker-8	8	213	241	292	181	147	225	222	264	237	154	270	256
lb-ker-8	8	217	247	298	187	149	227	234	266	243	156	272	256
lb-ker-8	8	233	251	292	181	151	225	222	264	237	154	274	256
lb-ker-8	8	213	241	292	181	147	225	222	264	237	154	278	256
praha-2	15	213	243	-9	-9	149	225	218	266	237	156	272	264
praha-2	15	227	245	-9	-9	151	227	222	266	239	158	274	266
praha-2	15	231	251	-9	-9	153	231	218	266	237	156	276	268
praha-2	15	213	263	-9	-9	149	225	218	266	237	156	272	264
praha-3	15	213	245	-9	-9	151	227	218	264	233	154	268	256
praha-3	15	233	251	-9	-9	153	231	222	266	239	182	272	260
praha-3	15	213	245	-9	-9	151	227	234	264	241	154	276	262
praha-3	15	213	245	-9	-9	151	227	218	264	233	154	278	256
praha-4	15	213	243	-9	171	147	225	218	264	237	152	264	252
praha-4	15	217	249	-9	175	149	227	234	266	239	170	272	252
praha-4	15	213	251	-9	189	153	229	218	264	241	152	274	252
praha-4	15	213	243	-9	171	157	225	218	264	237	152	264	252
praha-5	15	213	245	-9	-9	147	227	218	264	237	156	272	262
praha-5	15	217	253	-9	-9	149	227	220	266	237	162	274	266
praha-5	15	213	245	-9	-9	151	227	222	264	237	170	278	262
praha-5	15	213	245	-9	-9	153	227	224	264	237	156	272	262
praha-6	15	213	245	-9	191	149	227	218	264	235	162	264	252
praha-6	15	227	245	-9	197	153	227	224	264	237	162	268	256
praha-6	15	213	245	-9	191	149	227	230	264	235	162	272	252
praha-6	15	213	245	-9	191	149	227	238	264	235	162	278	252
praha-7	15	217	241	-9	-9	147	227	218	262	235	162	268	252
praha-7	15	231	251	-9	-9	149	229	222	264	237	174	272	256
praha-7	15	217	253	-9	-9	151	239	218	262	239	162	274	264
praha-7	15	217	241	-9	-9	147	227	218	262	235	162	276	252
tp49-3	15	213	243	-9	187	147	225	218	260	237	156	272	256
tp49-3	15	213	245	-9	187	151	227	232	264	239	156	276	260
tp49-3	15	213	247	-9	187	155	231	218	266	237	156	278	264
tp49-3	15	213	249	-9	187	169	225	218	260	237	156	272	256
tp49-4	15	213	235	-9	-9	147	225	216	262	237	158	272	256
tp49-4	15	231	241	-9	-9	149	227	226	264	239	158	274	266
tp49-4	15	213	249	-9	-9	151	229	216	266	237	158	278	256
tp49-4	15	213	251	-9	-9	153	231	216	262	237	158	272	256
tp49-5	15	213	235	-9	-9	149	225	218	264	235	162	264	256
tp49-5	15	231	249	-9	-9	151	227	232	266	237	170	272	256
tp49-5	15	213	251	-9	-9	149	225	234	264	235	186	278	256
tp49-5	15	213	235	-9	-9	149	225	218	264	235	162	280	256
tp49-6	15	231	247	-9	-9	151	227	216	264	237	190	272	256
tp49-6	15	231	249	-9	-9	153	229	224	266	239	190	274	262
tp49-6	15	231	251	-9	-9	155	227	216	264	237	190	280	266
tp49-6	15	231	253	-9	-9	151	227	216	264	237	190	272	256
tp49-7	15	213	245	-9	177	149	227	216	264	237	154	268	256
tp49-7	15	213	259	-9	189	151	229	218	266	239	168	270	262
tp49-7	15	213	245	-9	193	153	233	216	264	237	170	276	256
tp49-7	15	213	245	-9	177	149	227	216	264	237	154	278	256
tr-cb-13	8	213	235	-9	175	143	225	220	264	237	162	268	262
tr-cb-13	8	231	241	-9	183	147	227	220	266	237	168	272	264
tr-cb-13	8	213	249	-9	175	151	229	220	264	237	170	276	262
tr-cb-13	8	213	235	-9	175	153	225	220	264	237	162	268	262
tr-cb-14	8	213	245	-9	-9	147	227	216	262	237	158	264	256
tr-cb-14	8	231	251	-9	-9	151	227	218	266	239	172	268	256
tr-cb-14	8	213	245	-9	-9	147	227	220	262	241	176	272	256
tr-cb-14	8	213	245	-9	-9	147	227	216	262	237	178	274	256
tr-cb-5	8	213	241	-9	-9	151	225	212	264	239	-9	264	256
tr-cb-5	8	213	249	-9	-9	153	227	216	266	239	-9	268	266
tr-cb-5	8	213	241	-9	-9	151	229	212	264	239	-9	270	256
tr-cb-5	8	213	241	-9	-9	151	225	212	264	239	-9	264	256
tr-cb-6	8	213	241	-9	179	147	227	220	262	239	156	264	248
tr-cb-6	8	213	249	-9	183	151	227	220	264	239	168	276	256
tr-cb-6	8	213	241	-9	179	153	227	220	266	239	156	278	248
tr-cb-6	8	213	241	-9	179	147	227	220	262	239	156	264	248
tr-cb-7	8	213	245	-9	-9	149	227	218	264	237	154	268	256
tr-cb-7	8	217	245	-9	-9	151	227	234	266	241	156	270	256
tr-cb-7	8	227	245	-9	-9	149	227	218	264	237	168	272	256
tr-cb-7	8	213	245	-9	-9	149	227	218	264	237	154	276	256
tr-cb-9	8	213	237	-9	-9	147	227	214	264	237	162	270	256
tr-cb-9	8	217	245	-9	-9	149	227	222	266	239	168	272	256
tr-cb-9	8	227	255	-9	-9	151	227	232	264	237	172	270	256
tr-cb-9	8	213	237	-9	-9	147	227	214	264	237	176	270	256
trem-1	15	213	245	-9	-9	149	227	216	264	235	160	264	256
trem-1	15	217	247	-9	-9	151	227	218	266	237	164	274	266
trem-1	15	213	249	-9	-9	149	227	232	264	239	166	264	256
trem-1	15	213	245	-9	-9	149	227	216	264	241	168	264	256
tremsin-3	15	213	245	-9	-9	147	227	216	264	237	160	268	256
tremsin-3	15	217	251	-9	-9	151	229	222	266	237	166	272	256
tremsin-3	15	213	245	-9	-9	147	227	216	264	237	188	274	256
tremsin-3	15	213	245	-9	-9	147	227	216	264	237	160	268	256
tr-zo-1	8	213	245	-9	-9	151	227	230	264	235	164	264	256
tr-zo-1	8	231	245	-9	-9	151	227	232	266	237	186	272	256
tr-zo-1	8	213	245	-9	-9	151	227	230	268	239	164	274	256
tr-zo-1	8	213	245	-9	-9	151	227	230	264	235	164	264	256
